# Supplementary material for: Seasonal Dynamics and Persistency of Endophyte Communities in Kalidium schrenkianum Shifts Under Radiation Stress
Source: Front Microbiol. 2021 Dec 16;12:778327. doi: 10.3389/fmicb.2021.778327 (PMC8716815; doi:10.3389/fmicb.2021.778327)
Supplement: Supplementary Figure 1 — Network dissimilarity illustrated with non-metric multidimensional scaling ordination. The differences in bacterial networks in aerial tissues (a) or roots (c), and fungal networks in aerial tissues (b) or roots (d) are shown by seasons and sites. [file Data_Sheet_1.zip]

Archive with 12 entries (12 files):
- Figure S1.JPEG
- Figure S2.TIF
- Figure S3.TIF
- Figure S4.TIF
- Table S1.XLSX
- Table S2.XLSX
- Table S3.XLSX
- Table S4.XLSX
- Table S5.XLSX
- Table S6.XLSX
- Table S7.XLSX
- Table S8.XLSX
