# Supplementary material for: Seasonal Dynamics and Persistency of Endophyte Communities in Kalidium schrenkianum Shifts Under Radiation Stress
Source: Front Microbiol. 2021 Dec 16;12:778327. doi: 10.3389/fmicb.2021.778327 (PMC8716815; doi:10.3389/fmicb.2021.778327)
Supplement: Supplementary Figure 1 — Network dissimilarity illustrated with non-metric multidimensional scaling ordination. The differences in bacterial networks in aerial tissues (a) or roots (c), and fungal networks in aerial tissues (b) or roots (d) are shown by seasons and sites. [file Data_Sheet_1.zip › Table S1.XLSX]

## Sheet: Table S1
Table S1. Radiation levels and geochemical characteristics of sampling sites.
Sample	Site 1	Site 2
Radiation level	10-20 Bq/kg	>60 Bq/kg
pH	9.6	8.8
organic matter (g/kg)	9.4	12.3
total nitrogen (g/kg)	0.84	1.26
soluble nitrogen (mg/kg)	52	155
available phosphorus (mg/kg)	7.2	29.4
available potassium (mg/kg)	580	417
salt content (g/kg)	3	4.8
electrical conductivity (mS/cm)	1122	1610
chloride ion (g/kg)	1.1	1.6
Sulfate (g/kg)	0.03	0.42
Calcium ion (g/kg)	0.11	0.3
Magnesium ion (g/kg)	0.05	0.08
Sodium ion (g/kg)	1.01	1.32
