# Supplementary material for: Seasonal Dynamics and Persistency of Endophyte Communities in Kalidium schrenkianum Shifts Under Radiation Stress
Source: Front Microbiol. 2021 Dec 16;12:778327. doi: 10.3389/fmicb.2021.778327 (PMC8716815; doi:10.3389/fmicb.2021.778327)
Supplement: Supplementary Figure 1 — Network dissimilarity illustrated with non-metric multidimensional scaling ordination. The differences in bacterial networks in aerial tissues (a) or roots (c), and fungal networks in aerial tissues (b) or roots (d) are shown by seasons and sites. [file Data_Sheet_1.zip › Table S3.XLSX]

## Sheet: Table 1
Table S3. Fungal taxa exhibited higher occupancy or higher abundance than neutral model prediction. The times that a taxon violated neutral model prediction among four seasons were indicated in “higher occupancy” or “higher abundance” columns.
	Kingdom	Phylum	Class	Order	Family	Genus	Species	higher occupancy	higher abundance
Aerial tissues
Control	Fungi	Ascomycota	Ascomycota_F_OTU_639	Ascomycota_F_OTU_639	Ascomycota_F_OTU_639	Ascomycota_F_OTU_639	Ascomycota_F_OTU_639	3
	Fungi	Ascomycota	Ascomycota_F_OTU_738	Ascomycota_F_OTU_738	Ascomycota_F_OTU_738	Ascomycota_F_OTU_738	Ascomycota_F_OTU_738	2
	Fungi	Ascomycota	Dothideomycetes	Capnodiales	Cladosporiaceae	Cladosporium	Cladosporium_F_OTU_79	2	1
	Fungi	Ascomycota	Dothideomycetes	Capnodiales	Cladosporiaceae	Cladosporium	Cladosporium_F_OTU_80	2
	Fungi	Ascomycota	Dothideomycetes	Pleosporales	Didymellaceae	Didymellaceae_F_OTU_528	Didymellaceae_F_OTU_528		2
	Fungi	Ascomycota	Dothideomycetes	Pleosporales	Phaeosphaeriaceae	Phaeosphaeriaceae_F_OTU_719	Phaeosphaeriaceae_F_OTU_719	2
	Fungi	Ascomycota	Dothideomycetes	Pleosporales	Pleosporaceae	Alternaria	Alternaria_F_OTU_490	3
	Fungi	Ascomycota	Dothideomycetes	Pleosporales	Pleosporaceae	Alternaria	Alternaria_F_OTU_507	1	1
	Fungi	Ascomycota	Dothideomycetes	Pleosporales	Pleosporaceae	Neocamarosporium	Neocamarosporium_F_OTU_388	3
	Fungi	Ascomycota	Dothideomycetes	Pleosporales	Pleosporaceae	Neocamarosporium	Neocamarosporium_F_OTU_404	3
	Fungi	Ascomycota	Dothideomycetes	Pleosporales	Pleosporaceae	Neocamarosporium	Neocamarosporium_F_OTU_407	2	1
	Fungi	Ascomycota	Dothideomycetes	Pleosporales	Pleosporaceae	Neocamarosporium	Neocamarosporium_F_OTU_445	4
	Fungi	Ascomycota	Dothideomycetes	Pleosporales	Pleosporales_F_OTU_826	Pleosporales_F_OTU_826	Pleosporales_F_OTU_826	2
	Fungi	Ascomycota	Pezizomycetes	Pezizales	Pyronemataceae	Lasiobolidium	Lasiobolidium_spirale	1	1
	Fungi	Ascomycota	Sordariomycetes	Sordariomycetes_F_OTU_189	Sordariomycetes_F_OTU_189	Sordariomycetes_F_OTU_189	Sordariomycetes_F_OTU_189	2
	Fungi	Basidiomycota	Agaricomycetes	Boletales	Coniophoraceae	Coniophora	Coniophora_F_OTU_1003	2
	Fungi	Basidiomycota	Agaricomycetes	Cantharellales	Ceratobasidiaceae	Ceratobasidiaceae_F_OTU_1045	Ceratobasidiaceae_F_OTU_1045	1	1
	Fungi	Basidiomycota	Tremellomycetes	Cystofilobasidiales	Mrakiaceae	Udeniomyces	Udeniomyces_puniceus		2
	Fungi	Fungi_F_OTU_704	Fungi_F_OTU_704	Fungi_F_OTU_704	Fungi_F_OTU_704	Fungi_F_OTU_704	Fungi_F_OTU_704	2
	Fungi	Fungi_F_OTU_767	Fungi_F_OTU_767	Fungi_F_OTU_767	Fungi_F_OTU_767	Fungi_F_OTU_767	Fungi_F_OTU_767	4
Radioactive stressed	Fungi	Ascomycota	Ascomycota_F_OTU_639	Ascomycota_F_OTU_639	Ascomycota_F_OTU_639	Ascomycota_F_OTU_639	Ascomycota_F_OTU_639	2
	Fungi	Ascomycota	Dothideomycetes	Capnodiales	Capnodiales_F_OTU_18	Capnodiales_F_OTU_18	Capnodiales_F_OTU_18	2
	Fungi	Ascomycota	Dothideomycetes	Capnodiales	Capnodiales_F_OTU_23	Capnodiales_F_OTU_23	Capnodiales_F_OTU_23		3
	Fungi	Ascomycota	Dothideomycetes	Capnodiales	Cladosporiaceae	Cladosporium	Cladosporium_F_OTU_79	3
	Fungi	Ascomycota	Dothideomycetes	Capnodiales	Cladosporiaceae	Cladosporium	Cladosporium_F_OTU_80	2
	Fungi	Ascomycota	Dothideomycetes	Pleosporales	Phaeosphaeriaceae	Phaeosphaeriaceae_F_OTU_719	Phaeosphaeriaceae_F_OTU_719	2
	Fungi	Ascomycota	Dothideomycetes	Pleosporales	Pleosporaceae	Alternaria	Alternaria_F_OTU_490	2
	Fungi	Ascomycota	Dothideomycetes	Pleosporales	Pleosporaceae	Alternaria	Alternaria_F_OTU_507	2
	Fungi	Ascomycota	Dothideomycetes	Pleosporales	Pleosporaceae	Comoclathris	Comoclathris_F_OTU_430		3
	Fungi	Ascomycota	Dothideomycetes	Pleosporales	Pleosporaceae	Comoclathris	Comoclathris_F_OTU_431	2
	Fungi	Ascomycota	Dothideomycetes	Pleosporales	Pleosporaceae	Neocamarosporium	Neocamarosporium_F_OTU_388	4
	Fungi	Ascomycota	Dothideomycetes	Pleosporales	Pleosporaceae	Neocamarosporium	Neocamarosporium_F_OTU_404	4
	Fungi	Ascomycota	Dothideomycetes	Pleosporales	Pleosporaceae	Neocamarosporium	Neocamarosporium_F_OTU_407	2
	Fungi	Ascomycota	Dothideomycetes	Pleosporales	Pleosporaceae	Neocamarosporium	Neocamarosporium_F_OTU_420	2	1
	Fungi	Ascomycota	Dothideomycetes	Pleosporales	Pleosporaceae	Neocamarosporium	Neocamarosporium_F_OTU_445	3
	Fungi	Ascomycota	Dothideomycetes	Pleosporales	Pleosporales_F_OTU_385	Pleosporales_F_OTU_385	Pleosporales_F_OTU_385		2
	Fungi	Ascomycota	Dothideomycetes	Pleosporales	Pleosporales_F_OTU_826	Pleosporales_F_OTU_826	Pleosporales_F_OTU_826	3
	Fungi	Ascomycota	Sordariomycetes	Sordariomycetes_F_OTU_189	Sordariomycetes_F_OTU_189	Sordariomycetes_F_OTU_189	Sordariomycetes_F_OTU_189	2
	Fungi	Basidiomycota	Agaricomycetes	Boletales	Coniophoraceae	Coniophora	Coniophora_F_OTU_1003	2
	Fungi	Basidiomycota	Wallemiomycetes	Wallemiales	Wallemiaceae	Wallemia	Wallemia_F_OTU_1356	2
	Fungi	Fungi_F_OTU_704	Fungi_F_OTU_704	Fungi_F_OTU_704	Fungi_F_OTU_704	Fungi_F_OTU_704	Fungi_F_OTU_704	4
	Fungi	Fungi_F_OTU_767	Fungi_F_OTU_767	Fungi_F_OTU_767	Fungi_F_OTU_767	Fungi_F_OTU_767	Fungi_F_OTU_767	4
Roots
Control	Fungi	Ascomycota	Ascomycota_F_OTU_639	Ascomycota_F_OTU_639	Ascomycota_F_OTU_639	Ascomycota_F_OTU_639	Ascomycota_F_OTU_639	2
	Fungi	Ascomycota	Ascomycota_F_OTU_738	Ascomycota_F_OTU_738	Ascomycota_F_OTU_738	Ascomycota_F_OTU_738	Ascomycota_F_OTU_738	1	1
	Fungi	Ascomycota	Dothideomycetes	Capnodiales	Cladosporiaceae	Cladosporium	Cladosporium_F_OTU_79	3
	Fungi	Ascomycota	Dothideomycetes	Pleosporales	Leptosphaeriaceae	Leptosphaeriaceae_F_OTU_830	Leptosphaeriaceae_F_OTU_830		2
	Fungi	Ascomycota	Dothideomycetes	Pleosporales	Phaeosphaeriaceae	Phaeosphaeriaceae_F_OTU_719	Phaeosphaeriaceae_F_OTU_719	3
	Fungi	Ascomycota	Dothideomycetes	Pleosporales	Pleosporaceae	Alternaria	Alternaria_F_OTU_507	2
	Fungi	Ascomycota	Dothideomycetes	Pleosporales	Pleosporaceae	Neocamarosporium	Neocamarosporium_F_OTU_388	4
	Fungi	Ascomycota	Dothideomycetes	Pleosporales	Pleosporaceae	Neocamarosporium	Neocamarosporium_F_OTU_404	4
	Fungi	Ascomycota	Dothideomycetes	Pleosporales	Pleosporales_F_OTU_826	Pleosporales_F_OTU_826	Pleosporales_F_OTU_826	2
	Fungi	Ascomycota	Eurotiomycetes	Chaetothyriales	Herpotrichiellaceae	Veronaea	Veronaea_japonica		2
	Fungi	Ascomycota	Sordariomycetes	Sordariales	Lasiosphaeriaceae	Podospora	Podospora_communis	2	1
	Fungi	Ascomycota	Sordariomycetes	Sordariomycetes_F_OTU_189	Sordariomycetes_F_OTU_189	Sordariomycetes_F_OTU_189	Sordariomycetes_F_OTU_189	1	2
	Fungi	Basidiomycota	Agaricomycetes	Boletales	Coniophoraceae	Coniophora	Coniophora_F_OTU_1003	2
	Fungi	Basidiomycota	Agaricomycetes	Cantharellales	Ceratobasidiaceae	Ceratobasidiaceae_F_OTU_1045	Ceratobasidiaceae_F_OTU_1045	1	1
	Fungi	Basidiomycota	Wallemiomycetes	Wallemiales	Wallemiaceae	Wallemia	Wallemia_F_OTU_1356	2
	Fungi	Fungi_F_OTU_704	Fungi_F_OTU_704	Fungi_F_OTU_704	Fungi_F_OTU_704	Fungi_F_OTU_704	Fungi_F_OTU_704	4
	Fungi	Fungi_F_OTU_767	Fungi_F_OTU_767	Fungi_F_OTU_767	Fungi_F_OTU_767	Fungi_F_OTU_767	Fungi_F_OTU_767	4
Radioactive stressed	Fungi	Ascomycota	Dothideomycetes	Capnodiales	Cladosporiaceae	Cladosporium	Cladosporium_F_OTU_80	2
	Fungi	Ascomycota	Dothideomycetes	Pleosporales	Didymosphaeriaceae	Aporospora	Aporospora_F_OTU_831	2	2
	Fungi	Ascomycota	Dothideomycetes	Pleosporales	Didymosphaeriaceae	Aporospora	Aporospora_F_OTU_835	1	2
	Fungi	Ascomycota	Dothideomycetes	Pleosporales	Phaeosphaeriaceae	Phaeosphaeriaceae_F_OTU_719	Phaeosphaeriaceae_F_OTU_719	2
	Fungi	Ascomycota	Dothideomycetes	Pleosporales	Pleosporaceae	Alternaria	Alternaria_F_OTU_490	3
	Fungi	Ascomycota	Dothideomycetes	Pleosporales	Pleosporaceae	Alternaria	Alternaria_F_OTU_507	2
	Fungi	Ascomycota	Dothideomycetes	Pleosporales	Pleosporaceae	Neocamarosporium	Neocamarosporium_F_OTU_388	3
	Fungi	Ascomycota	Dothideomycetes	Pleosporales	Pleosporaceae	Neocamarosporium	Neocamarosporium_F_OTU_420	2	1
	Fungi	Ascomycota	Eurotiomycetes	Eurotiales	Aspergillaceae	Penicillium	Penicillium_F_OTU_674		2
	Fungi	Ascomycota	Sordariomycetes	Hypocreales	Hypocreales_fam_Incertae_sedis	Hypocreales_fam_Incertae_sedis_F_OTU_109	Hypocreales_fam_Incertae_sedis_F_OTU_109		2
	Fungi	Ascomycota	Sordariomycetes	Sordariales	Chaetomiaceae	Zopfiella	Zopfiella_F_OTU_299		2
	Fungi	Ascomycota	Sordariomycetes	Sordariales	Chaetomiaceae	Zopfiella	Zopfiella_F_OTU_301		2
	Fungi	Basidiomycota	Agaricomycetes	Cantharellales	Ceratobasidiaceae	Ceratobasidiaceae_F_OTU_1054	Ceratobasidiaceae_F_OTU_1054		2
	Fungi	Basidiomycota	Tremellomycetes	Cystofilobasidiales	Mrakiaceae	Udeniomyces	Udeniomyces_puniceus	2
	Fungi	Fungi_F_OTU_704	Fungi_F_OTU_704	Fungi_F_OTU_704	Fungi_F_OTU_704	Fungi_F_OTU_704	Fungi_F_OTU_704	3	1
	Fungi	Fungi_F_OTU_767	Fungi_F_OTU_767	Fungi_F_OTU_767	Fungi_F_OTU_767	Fungi_F_OTU_767	Fungi_F_OTU_767	2
