# Supplementary material for: Seasonal Dynamics and Persistency of Endophyte Communities in Kalidium schrenkianum Shifts Under Radiation Stress
Source: Front Microbiol. 2021 Dec 16;12:778327. doi: 10.3389/fmicb.2021.778327 (PMC8716815; doi:10.3389/fmicb.2021.778327)
Supplement: Supplementary Figure 1 — Network dissimilarity illustrated with non-metric multidimensional scaling ordination. The differences in bacterial networks in aerial tissues (a) or roots (c), and fungal networks in aerial tissues (b) or roots (d) are shown by seasons and sites. [file Data_Sheet_1.zip › Table S4.XLSX]

## Sheet: Sheet1
Table S4. Frequencies of co-occurrence associations among endophyte bacteria presented in four seasons.
	Node 1	Node 2	positive correlations	negative correlations	overall
Control
Aerial tissues	Actinophytocola	Marinilactibacillus	2	0	2
	Actinophytocola	Massilia	2	0	2
	Actinophytocola	Amaricoccus	2	0	2
	Actinophytocola	Aquipuribacter	2	0	2
	Actinophytocola	Agrococcus	2	0	2
	Actinophytocola	Peredibacter	2	0	2
	Actinophytocola	Xanthomonadaceae_B_OTU_210	2	0	2
	Steroidobacter	Exiguobacterium	2	0	2
	Steroidobacter	Proteobacteria_B_OTU_655	2	0	2
	Sanguibacter	Novosphingobium	2	0	2
	Sanguibacter	Cellulomonas	2	0	2
	Marinilactibacillus	Massilia	2	0	2
	Marinilactibacillus	Amaricoccus	2	0	2
	Marinilactibacillus	Aquipuribacter	2	0	2
	Marinilactibacillus	Agrococcus	2	0	2
	Marinilactibacillus	Peredibacter	2	0	2
	Marinilactibacillus	Xanthomonadaceae_B_OTU_210	2	0	2
	Pseudonocardia	Flavobacterium	2	0	2
	Pseudonocardia	Alishewanella	2	0	2
	Pseudonocardia	Microbacteriaceae_B_OTU_1099	2	0	2
	Pseudonocardia	Frankiales_B_OTU_1068	2	0	2
	Microbacterium	Rhodococcus	2	0	2
	Microbacterium	Chryseobacterium	2	0	2
	Kocuria	Novosphingobium	2	0	2
	Afipia	Burkholderiaceae_B_OTU_304	2	0	2
	Novosphingobium	Cellulomonas	2	0	2
	Geodermatophilus	Moheibacter	2	0	2
	Massilia	Amaricoccus	2	0	2
	Massilia	Aquipuribacter	2	0	2
	Massilia	Agrococcus	2	0	2
	Massilia	Peredibacter	2	0	2
	Massilia	Xanthomonadaceae_B_OTU_210	2	0	2
	Amaricoccus	Aquipuribacter	2	0	2
	Amaricoccus	Agrococcus	2	0	2
	Amaricoccus	Peredibacter	2	0	2
	Amaricoccus	Xanthomonadaceae_B_OTU_210	2	0	2
	Aquipuribacter	Agrococcus	2	0	2
	Aquipuribacter	Peredibacter	2	0	2
	Aquipuribacter	Xanthomonadaceae_B_OTU_210	2	0	2
	Agrococcus	Peredibacter	2	0	2
	Agrococcus	Xanthomonadaceae_B_OTU_210	2	0	2
	Staphylococcus	Corynebacterium_1	2	0	2
	Chryseobacterium	Micrococcus	2	0	2
	Flavobacterium	Alishewanella	2	0	2
	Flavobacterium	Microbacteriaceae_B_OTU_1099	2	0	2
	Flavobacterium	Frankiales_B_OTU_1068	2	0	2
	Lawsonella	Cloacibacterium	2	0	2
	Cloacibacterium	Brevibacillus	2	0	2
	Cloacibacterium	Corynebacteriaceae_B_OTU_1030	2	0	2
	Brevibacillus	Corynebacteriaceae_B_OTU_1030	2	0	2
	Alishewanella	Turicibacter	2	0	2
	Alishewanella	Microbacteriaceae_B_OTU_1099	2	0	2
	Alishewanella	Frankiales_B_OTU_1068	2	0	2
	Allorhizobium-Neorhizobium-Pararhizobium-Rhizobium	Corynebacterium_1	2	0	2
	Prevotellaceae_UCG-003	Ruminococcaceae_UCG-010	2	0	2
	Exiguobacterium	Proteobacteria_B_OTU_655	2	0	2
	Peredibacter	Xanthomonadaceae_B_OTU_210	2	0	2
	Microbacteriaceae_B_OTU_1099	Frankiales_B_OTU_1068	2	0	2
Roots	Steroidobacter	Pedomicrobium	2	0	2
	Steroidobacter	Sphingomonadaceae_B_OTU_929	2	0	2
	Sanguibacter	Kineococcus	2	0	2
	Sanguibacter	Alishewanella	1	1	2
	Sanguibacter	E1B-B3-114	2	0	2
	Sanguibacter	Sporichthyaceae_B_OTU_1090	2	0	2
	Sanguibacter	Microbacteriaceae_B_OTU_1098	2	0	2
	Methylobacterium	Christensenellaceae_R-7_group	2	0	2
	Modestobacter	Sphingomonadaceae_B_OTU_939	2	0	2
	Blastococcus	Geodermatophilus	2	0	2
	Blastococcus	Amaricoccus	2	0	2
	Salana	Novosphingobium	2	0	2
	Salana	Aurantimonas	2	0	2
	Salana	Lautropia	2	0	2
	Salana	Iamia	2	0	2
	Salana	Jatrophihabitans	2	0	2
	Salana	Rhizobiaceae_B_OTU_840	2	0	2
	Salana	D05-2_B_OTU_713	2	0	2
	Salana	Solirubrobacteraceae_B_OTU_1175	2	0	2
	Salana	Subgroup_6_B_OTU_389	2	0	2
	Salana	AKIW781_B_OTU_391	2	0	2
	Glycomyces	Halobacillus	2	0	2
	Glycomyces	Paenibacillus	2	0	2
	Glycomyces	Flavobacteriaceae_B_OTU_27	2	0	2
	Glycomyces	Rhizobiaceae_B_OTU_831	2	0	2
	Zymobacter	Enterobacteriaceae_B_OTU_256	2	0	2
	Zymobacter	Rhizobiaceae_B_OTU_799	2	0	2
	Zymobacter	Caulobacteraceae_B_OTU_721	2	0	2
	Zymobacter	67-14_B_OTU_1195	2	0	2
	Zymobacter	Alphaproteobacteria_B_OTU_795	2	0	2
	Zymobacter	Rhizobiaceae_B_OTU_800	2	0	2
	Novosphingobium	Rhizobiaceae_B_OTU_840	2	0	2
	Novosphingobium	D05-2_B_OTU_713	2	0	2
	Novosphingobium	Ilumatobacteraceae_B_OTU_1198	2	0	2
	Geodermatophilus	Amaricoccus	3	0	3
	Geodermatophilus	Cellulomonas	2	0	2
	Geodermatophilus	Rhizobiaceae_B_OTU_840	2	0	2
	Geodermatophilus	Sphingomonadaceae_B_OTU_912	2	0	2
	Geodermatophilus	Sphingomonadaceae_B_OTU_950	2	0	2
	Geodermatophilus	Frankiales_B_OTU_1068	2	0	2
	Pedomicrobium	Sphingomonadaceae_B_OTU_929	4	0	4
	Pedomicrobium	Xanthobacteraceae_B_OTU_711	2	0	2
	Massilia	Tianweitania	2	0	2
	Massilia	Peredibacter	2	0	2
	Massilia	Sphingomonadaceae_B_OTU_920	2	0	2
	Massilia	Sphingomonadaceae_B_OTU_932	2	0	2
	Amaricoccus	Cellulomonas	2	0	2
	Amaricoccus	Rhizobiaceae_B_OTU_840	2	0	2
	Amaricoccus	Sphingomonadaceae_B_OTU_912	2	0	2
	Amaricoccus	Sphingomonadaceae_B_OTU_950	2	0	2
	Amaricoccus	Frankiales_B_OTU_1068	2	0	2
	Aquipuribacter	PMMR1	2	0	2
	Aquipuribacter	Agrococcus	2	0	2
	Aquipuribacter	Rhodocytophaga	2	0	2
	Aquipuribacter	Propionibacteriaceae_B_OTU_964	3	0	3
	Aquipuribacter	Sphingomonadaceae_B_OTU_950	2	0	2
	Aquipuribacter	Intrasporangiaceae_B_OTU_1070	3	0	3
	Aquipuribacter	Frankiales_B_OTU_1068	2	0	2
	Aquipuribacter	Microbacteriaceae_B_OTU_1098	2	0	2
	Aquipuribacter	Solirubrobacteraceae_B_OTU_1175	2	0	2
	Rhodomicrobium	Xanthobacteraceae_B_OTU_792	2	0	2
	Halomonas	Haliea	2	0	2
	Halomonas	Pelagibius	3	0	3
	Halomonas	Azoarcus	2	0	2
	Halomonas	Cellvibrionales_B_OTU_280	2	0	2
	Halomonas	Propionibacteriales_B_OTU_981	2	0	2
	Halomonas	Alphaproteobacteria_B_OTU_795	2	0	2
	Halomonas	Rhizobiaceae_B_OTU_800	2	0	2
	Nocardioides	Sphingomonadaceae_B_OTU_910	2	0	2
	Nocardioides	Solirubrobacteraceae_B_OTU_1175	2	0	2
	Kineococcus	E1B-B3-114	2	0	2
	Kineococcus	Sporichthyaceae_B_OTU_1090	2	0	2
	Kineococcus	Microbacteriaceae_B_OTU_1098	2	0	2
	Solirubrobacter	67-14_B_OTU_1169	2	0	2
	Nitratireductor	Altererythrobacter	2	0	2
	Cellulomonas	Rhodocytophaga	2	0	2
	Cellulomonas	Rhizobiaceae_B_OTU_840	2	0	2
	Cellulomonas	Sphingomonadaceae_B_OTU_912	2	0	2
	Cellulomonas	Sphingomonadaceae_B_OTU_950	2	0	2
	Cellulomonas	Frankiales_B_OTU_1068	2	0	2
	Myceligenerans	Alteribacillus	2	0	2
	PMMR1	Agrococcus	2	0	2
	PMMR1	Propionibacteriaceae_B_OTU_964	2	0	2
	PMMR1	Intrasporangiaceae_B_OTU_1070	2	0	2
	Agrococcus	Propionibacteriaceae_B_OTU_964	2	0	2
	Agrococcus	Intrasporangiaceae_B_OTU_1070	2	0	2
	Dialister	Sandaracinaceae_B_OTU_355	2	0	2
	Pseudorhodoplanes	Phenylobacterium	2	0	2
	Pseudorhodoplanes	Xanthobacteraceae_B_OTU_792	2	0	2
	Rhodocytophaga	Propionibacteriaceae_B_OTU_964	2	0	2
	Rhodocytophaga	Intrasporangiaceae_B_OTU_1070	2	0	2
	Rhodocytophaga	Solirubrobacteraceae_B_OTU_1175	2	0	2
	Rhodocytophaga	Acidimicrobiia_B_OTU_1222	2	0	2
	Aliifodinibius	Sinomicrobium	2	0	2
	Faecalibacterium	Bacteroides	2	0	2
	Faecalibacterium	Blautia	2	0	2
	Faecalibacterium	Sphingomonadaceae_B_OTU_914	2	0	2
	Faecalibacterium	Lachnospiraceae_B_OTU_607	2	0	2
	Aurantimonas	Lactobacillus	2	0	2
	Aurantimonas	Erythrobacter	2	0	2
	Aurantimonas	Methylopila	2	0	2
	Aurantimonas	Iamia	3	0	3
	Aurantimonas	Sphingomonadaceae_B_OTU_934	2	0	2
	Aurantimonas	Sphingomonadaceae_B_OTU_923	2	0	2
	Aurantimonas	67-14_B_OTU_1163	2	0	2
	Aurantimonas	Sphingomonadaceae_B_OTU_948	2	0	2
	Aurantimonas	Subgroup_6_B_OTU_389	2	0	2
	Aurantimonas	Ilumatobacteraceae_B_OTU_1210	2	0	2
	Haliea	Pelagibius	2	0	2
	Haliea	Cellvibrionales_B_OTU_280	2	0	2
	Methyloceanibacter	Actinomadura	2	0	2
	Methyloceanibacter	Propionibacteriaceae_B_OTU_963	2	0	2
	Methyloceanibacter	67-14_B_OTU_1192	2	0	2
	Methyloceanibacter	Rhizobiales_B_OTU_758	2	0	2
	Methyloceanibacter	Rhodovibrionales_B_OTU_861	2	0	2
	Isoptericola	Ilumatobacteraceae_B_OTU_1198	2	0	2
	Lactobacillus	Geminicoccus	2	0	2
	Lactobacillus	Iamia	2	0	2
	Lactobacillus	BIyi10	2	0	2
	Lactobacillus	Solirubrobacteraceae_B_OTU_1178	2	0	2
	Lactobacillus	Rhizobiaceae_B_OTU_811	2	0	2
	Lactobacillus	Longimicrobiaceae_B_OTU_307	2	0	2
	Lactobacillus	Ilumatobacteraceae_B_OTU_1210	3	0	3
	Flavobacterium	Belnapia	2	0	2
	Flavobacterium	Agaricicola	2	0	2
	Flavobacterium	Skermanella	2	0	2
	Parafrigoribacterium	Aureimonas	2	0	2
	Parafrigoribacterium	Rhizobiaceae_B_OTU_840	2	0	2
	Halobacillus	Paenibacillus	2	0	2
	Halobacillus	Flavobacteriaceae_B_OTU_27	2	0	2
	Halobacillus	Rhizobiaceae_B_OTU_831	2	0	2
	Conexibacter	Pseudonocardiaceae_B_OTU_1047	2	0	2
	Conexibacter	Actinobacteria_B_OTU_1128	2	0	2
	Conexibacter	JG30-KF-CM45_B_OTU_1120	2	0	2
	Conexibacter	Micromonosporaceae_B_OTU_986	2	0	2
	Paenibacillus	Flavobacteriaceae_B_OTU_27	2	0	2
	Paenibacillus	67-14_B_OTU_1195	2	0	2
	Paenibacillus	Rhizobiaceae_B_OTU_831	2	0	2
	Jiangella	Ilumatobacteraceae_B_OTU_1198	2	0	2
	Lawsonella	Bacteroidales_RF16_group_B_OTU_82	2	0	2
	Cloacibacterium	Ruminococcaceae_UCG-014	2	0	2
	Cloacibacterium	Acinetobacter	2	0	2
	Cloacibacterium	Aeribacillus	2	0	2
	Ruminococcaceae_UCG-014	Acinetobacter	2	0	2
	Ruminococcaceae_UCG-014	Aeribacillus	2	0	2
	Ruminococcaceae_UCG-014	Ruminococcus_2	2	0	2
	Ruminococcaceae_UCG-014	Ruminococcaceae_UCG-013	2	0	2
	Ruminococcaceae_UCG-014	Defluviicoccus	2	0	2
	Ruminococcaceae_UCG-014	Lachnospiraceae_NK4A136_group	2	0	2
	Ruminococcaceae_UCG-014	Amb-16S-1323_B_OTU_775	2	0	2
	Bacteroides	Prevotellaceae_UCG-003	2	0	2
	Bacteroides	Blautia	3	0	3
	Bacteroides	Mesorhizobium	2	0	2
	Bacteroides	Sphingomonadaceae_B_OTU_914	2	0	2
	Bacteroides	Lachnospiraceae_B_OTU_607	2	0	2
	Aureimonas	Rhizobiaceae_B_OTU_840	2	0	2
	Tianweitania	Peredibacter	2	0	2
	Tianweitania	Sphingomonadaceae_B_OTU_920	2	0	2
	Tianweitania	Sphingomonadaceae_B_OTU_932	2	0	2
	Erythrobacter	Methylopila	2	0	2
	Erythrobacter	Iamia	2	0	2
	Erythrobacter	Sphingomonadaceae_B_OTU_934	2	0	2
	Erythrobacter	Sphingomonadaceae_B_OTU_923	2	0	2
	Erythrobacter	67-14_B_OTU_1163	2	0	2
	Erythrobacter	Sphingomonadaceae_B_OTU_948	2	0	2
	Christensenellaceae_R-7_group	Prevotella_1	2	0	2
	Christensenellaceae_R-7_group	Xanthobacteraceae_B_OTU_743	2	0	2
	Lautropia	AKIW781_B_OTU_391	2	0	2
	Belnapia	Agaricicola	2	0	2
	Belnapia	Skermanella	2	0	2
	Prevotella_1	Rikenellaceae_RC9_gut_group	2	0	2
	Methylopila	Iamia	2	0	2
	Methylopila	Sphingomonadaceae_B_OTU_934	2	0	2
	Methylopila	Sphingomonadaceae_B_OTU_923	2	0	2
	Methylopila	67-14_B_OTU_1163	2	0	2
	Methylopila	Sphingomonadaceae_B_OTU_948	2	0	2
	Vicinamibacter	D05-2_B_OTU_715	2	0	2
	Geminicoccus	BIyi10	2	0	2
	Geminicoccus	Solirubrobacteraceae_B_OTU_1178	2	0	2
	Geminicoccus	Ilumatobacteraceae_B_OTU_1210	2	0	2
	Iamia	Sphingomonadaceae_B_OTU_934	2	0	2
	Iamia	Sphingomonadaceae_B_OTU_923	2	0	2
	Iamia	67-14_B_OTU_1163	2	0	2
	Iamia	Sphingomonadaceae_B_OTU_948	2	0	2
	Iamia	Subgroup_6_B_OTU_389	2	0	2
	Iamia	Ilumatobacteraceae_B_OTU_1210	2	0	2
	Acinetobacter	Aeribacillus	2	0	2
	Acinetobacter	Xanthomonadales_B_OTU_195	2	0	2
	Acinetobacter	Xanthomonadaceae_B_OTU_188	2	0	2
	Acinetobacter	Proteobacteria_B_OTU_655	2	0	2
	Rubritepida	Pedobacter	2	0	2
	Pelagibius	Azoarcus	2	0	2
	Pelagibius	Cellvibrionales_B_OTU_280	2	0	2
	Pelagibius	Propionibacteriales_B_OTU_981	2	0	2
	Pelagibius	Alphaproteobacteria_B_OTU_795	2	0	2
	Pelagibius	Rhizobiaceae_B_OTU_800	2	0	2
	Friedmanniella	Sphingomonadaceae_B_OTU_933	2	0	2
	Friedmanniella	Sphingomonadaceae_B_OTU_950	2	0	2
	Friedmanniella	Frankiales_B_OTU_1068	2	0	2
	Prevotellaceae_UCG-003	Blautia	2	0	2
	Prevotellaceae_UCG-003	Acetitomaculum	2	0	2
	Prevotellaceae_UCG-003	Ruminococcaceae_NK4A214_group	2	0	2
	Azoarcus	Propionibacteriales_B_OTU_981	2	0	2
	Azoarcus	Alphaproteobacteria_B_OTU_795	2	0	2
	Azoarcus	Rhizobiaceae_B_OTU_800	2	0	2
	Rikenellaceae_RC9_gut_group	Gammaproteobacteria_B_OTU_253	2	0	2
	BIyi10	Bauldia	2	0	2
	BIyi10	Solirubrobacteraceae_B_OTU_1178	2	0	2
	BIyi10	Amb-16S-1323_B_OTU_775	2	0	2
	BIyi10	Ilumatobacteraceae_B_OTU_1210	2	0	2
	Peredibacter	Sphingomonadaceae_B_OTU_920	2	0	2
	Peredibacter	Sphingomonadaceae_B_OTU_932	2	0	2
	Niastella	Rhodoplanes	2	0	2
	Agaricicola	Skermanella	2	0	2
	Singulisphaera	Sphingomonadaceae_B_OTU_913	2	0	2
	Singulisphaera	Saccharimonadales_B_OTU_478	2	0	2
	Ruminococcus_2	Ruminococcaceae_UCG-013	2	0	2
	E1B-B3-114	Sporichthyaceae_B_OTU_1090	2	0	2
	E1B-B3-114	Microbacteriaceae_B_OTU_1098	2	0	2
	Bauldia	Amb-16S-1323_B_OTU_775	2	0	2
	Blautia	Mesorhizobium	2	0	2
	Blautia	Sphingomonadaceae_B_OTU_914	2	0	2
	Blautia	Lachnospiraceae_B_OTU_607	2	0	2
	Acetitomaculum	Ruminococcaceae_NK4A214_group	2	0	2
	Jatrophihabitans	AKIW781_B_OTU_391	2	0	2
	Neisseria	S0134_terrestrial_group_B_OTU_342	2	0	2
	Neisseria	Alphaproteobacteria_B_OTU_795	2	0	2
	Neisseria	Bacillaceae_B_OTU_580	2	0	2
	Neisseria	Amb-16S-1323_B_OTU_775	2	0	2
	Neisseria	Rhizobiaceae_B_OTU_800	2	0	2
	Defluviicoccus	Lachnospiraceae_NK4A136_group	2	0	2
	Defluviicoccus	Amb-16S-1323_B_OTU_775	2	0	2
	Lachnospiraceae_NK4A136_group	Amb-16S-1323_B_OTU_775	2	0	2
	Actinomadura	Propionibacteriaceae_B_OTU_963	2	0	2
	Actinomadura	67-14_B_OTU_1192	2	0	2
	Actinomadura	Rhizobiales_B_OTU_758	2	0	2
	Actinomadura	Rhodovibrionales_B_OTU_861	2	0	2
	Atopostipes	Bacillales_B_OTU_590	2	0	2
	Pseudonocardiaceae_B_OTU_1047	JG30-KF-CM45_B_OTU_1120	2	0	2
	Pseudofulvimonas	Xanthobacteraceae_B_OTU_792	2	0	2
	Pseudofulvimonas	Propionibacteriaceae_B_OTU_963	3	0	3
	Pseudofulvimonas	Babeliaceae_B_OTU_464	2	0	2
	Pseudofulvimonas	Caulobacteraceae_B_OTU_721	3	0	3
	Pseudofulvimonas	Steroidobacteraceae_B_OTU_224	2	0	2
	Pseudofulvimonas	PLTA13_B_OTU_218	2	0	2
	Pseudofulvimonas	Rhizobiaceae_B_OTU_811	2	0	2
	Microtrichales_B_OTU_1209	Cyclobacteriaceae_B_OTU_6	2	0	2
	Rhizobiaceae_B_OTU_840	Sphingomonadaceae_B_OTU_912	2	0	2
	Rhizobiaceae_B_OTU_840	D05-2_B_OTU_713	2	0	2
	Rhizobiaceae_B_OTU_840	Sphingomonadaceae_B_OTU_950	2	0	2
	Rhizobiaceae_B_OTU_840	Frankiales_B_OTU_1068	2	0	2
	Enterobacteriaceae_B_OTU_256	Rhizobiaceae_B_OTU_799	2	0	2
	Enterobacteriaceae_B_OTU_256	Caulobacteraceae_B_OTU_721	2	0	2
	Enterobacteriaceae_B_OTU_256	67-14_B_OTU_1195	2	0	2
	Enterobacteriaceae_B_OTU_256	Alphaproteobacteria_B_OTU_795	2	0	2
	Enterobacteriaceae_B_OTU_256	Rhizobiaceae_B_OTU_800	2	0	2
	Rhizobiaceae_B_OTU_799	Caulobacteraceae_B_OTU_721	2	0	2
	Rhizobiaceae_B_OTU_799	67-14_B_OTU_1195	2	0	2
	Rhizobiaceae_B_OTU_799	Ilumatobacteraceae_B_OTU_1198	2	0	2
	Rhizobiaceae_B_OTU_799	Alphaproteobacteria_B_OTU_795	2	0	2
	Rhizobiaceae_B_OTU_799	Rhizobiaceae_B_OTU_800	2	0	2
	Propionibacteriaceae_B_OTU_964	Sphingomonadaceae_B_OTU_950	2	0	2
	Propionibacteriaceae_B_OTU_964	Intrasporangiaceae_B_OTU_1070	3	0	3
	Propionibacteriaceae_B_OTU_964	Frankiales_B_OTU_1068	2	0	2
	Propionibacteriaceae_B_OTU_964	Microbacteriaceae_B_OTU_1098	2	0	2
	Propionibacteriaceae_B_OTU_964	Solirubrobacteraceae_B_OTU_1175	2	0	2
	Sphingomonadaceae_B_OTU_912	Sphingomonadaceae_B_OTU_950	2	0	2
	Sphingomonadaceae_B_OTU_912	Frankiales_B_OTU_1068	2	0	2
	Sandaracinaceae_B_OTU_356	Propionibacteriaceae_B_OTU_963	2	0	2
	Sandaracinaceae_B_OTU_356	PLTA13_B_OTU_218	2	0	2
	Sandaracinaceae_B_OTU_356	Sphingomonadaceae_B_OTU_939	2	0	2
	Sphingomonadaceae_B_OTU_910	Solirubrobacteraceae_B_OTU_1175	2	0	2
	Sandaracinaceae_B_OTU_360	Microscillaceae_B_OTU_25	2	0	2
	Sphingomonadaceae_B_OTU_933	Sphingomonadaceae_B_OTU_950	2	0	2
	Sphingomonadaceae_B_OTU_933	Frankiales_B_OTU_1068	2	0	2
	Xanthobacteraceae_B_OTU_792	Propionibacteriaceae_B_OTU_963	2	0	2
	Xanthobacteraceae_B_OTU_792	Xanthobacteraceae_B_OTU_711	2	0	2
	Xanthobacteraceae_B_OTU_792	67-14_B_OTU_1195	2	0	2
	Propionibacteriaceae_B_OTU_963	Caulobacteraceae_B_OTU_721	2	0	2
	Propionibacteriaceae_B_OTU_963	67-14_B_OTU_1192	2	0	2
	Propionibacteriaceae_B_OTU_963	Steroidobacteraceae_B_OTU_224	2	0	2
	Propionibacteriaceae_B_OTU_963	PLTA13_B_OTU_218	3	0	3
	Propionibacteriaceae_B_OTU_963	Rhizobiaceae_B_OTU_811	2	0	2
	Propionibacteriaceae_B_OTU_963	Sphingomonadaceae_B_OTU_939	2	0	2
	Propionibacteriaceae_B_OTU_963	Rhizobiales_B_OTU_758	2	0	2
	Propionibacteriaceae_B_OTU_963	Rhodovibrionales_B_OTU_861	2	0	2
	Sphingomonadaceae_B_OTU_934	Sphingomonadaceae_B_OTU_923	2	0	2
	Sphingomonadaceae_B_OTU_934	67-14_B_OTU_1163	2	0	2
	Sphingomonadaceae_B_OTU_934	Sphingomonadaceae_B_OTU_948	2	0	2
	Flavobacteriaceae_B_OTU_27	Rhizobiaceae_B_OTU_831	2	0	2
	Sphingomonadaceae_B_OTU_950	Intrasporangiaceae_B_OTU_1070	2	0	2
	Sphingomonadaceae_B_OTU_950	Frankiales_B_OTU_1068	3	0	3
	Sphingomonadaceae_B_OTU_950	Microbacteriaceae_B_OTU_1098	2	0	2
	Xanthomonadales_B_OTU_195	Xanthomonadaceae_B_OTU_188	2	0	2
	Xanthomonadales_B_OTU_195	Proteobacteria_B_OTU_655	2	0	2
	Babeliaceae_B_OTU_464	Caulobacteraceae_B_OTU_721	2	0	2
	Sphingomonadaceae_B_OTU_929	Xanthobacteraceae_B_OTU_711	2	0	2
	Intrasporangiaceae_B_OTU_1070	Frankiales_B_OTU_1068	2	0	2
	Intrasporangiaceae_B_OTU_1070	Microbacteriaceae_B_OTU_1098	2	0	2
	Intrasporangiaceae_B_OTU_1070	Solirubrobacteraceae_B_OTU_1175	2	0	2
	Caulobacteraceae_B_OTU_721	Steroidobacteraceae_B_OTU_224	2	0	2
	Caulobacteraceae_B_OTU_721	67-14_B_OTU_1195	2	0	2
	Caulobacteraceae_B_OTU_721	PLTA13_B_OTU_218	2	0	2
	Caulobacteraceae_B_OTU_721	Ilumatobacteraceae_B_OTU_1198	2	0	2
	Caulobacteraceae_B_OTU_721	Alphaproteobacteria_B_OTU_795	2	0	2
	Caulobacteraceae_B_OTU_721	Rhizobiaceae_B_OTU_800	2	0	2
	67-14_B_OTU_1192	Rhizobiales_B_OTU_758	2	0	2
	67-14_B_OTU_1192	Rhodovibrionales_B_OTU_861	2	0	2
	Sporichthyaceae_B_OTU_1090	Microbacteriaceae_B_OTU_1098	2	0	2
	Xanthomonadaceae_B_OTU_188	Proteobacteria_B_OTU_655	2	0	2
	Rhizobiales_B_OTU_759	KD4-96_B_OTU_1110	2	0	2
	Rhizobiaceae_B_OTU_802	Nocardioidaceae_B_OTU_999	2	0	2
	Frankiales_B_OTU_1068	Microbacteriaceae_B_OTU_1098	2	0	2
	Pseudonocardiaceae_B_OTU_1035	Mesorhizobium	2	0	2
	Sphingomonadaceae_B_OTU_923	67-14_B_OTU_1163	2	0	2
	Sphingomonadaceae_B_OTU_923	Sphingomonadaceae_B_OTU_948	2	0	2
	67-14_B_OTU_1163	Sphingomonadaceae_B_OTU_948	2	0	2
	Xanthomonadaceae_B_OTU_186	Bacteroidales_B_OTU_106	2	0	2
	Cyclobacteriaceae_B_OTU_6	Rhizobiaceae_B_OTU_831	2	0	2
	Steroidobacteraceae_B_OTU_224	PLTA13_B_OTU_218	2	0	2
	67-14_B_OTU_1195	Alphaproteobacteria_B_OTU_864	2	0	2
	67-14_B_OTU_1195	Alphaproteobacteria_B_OTU_795	2	0	2
	67-14_B_OTU_1195	Rhizobiaceae_B_OTU_800	2	0	2
	PLTA13_B_OTU_218	Sphingomonadaceae_B_OTU_939	2	0	2
	Propionibacteriales_B_OTU_981	Alphaproteobacteria_B_OTU_795	2	0	2
	Propionibacteriales_B_OTU_981	Rhizobiaceae_B_OTU_800	2	0	2
	Sphingomonadaceae_B_OTU_914	Lachnospiraceae_B_OTU_607	2	0	2
	Solirubrobacteraceae_B_OTU_1178	Ilumatobacteraceae_B_OTU_1210	2	0	2
	Sphingomonadaceae_B_OTU_913	Saccharimonadales_B_OTU_478	2	0	2
	Sphingomonadaceae_B_OTU_920	Sphingomonadaceae_B_OTU_932	2	0	2
	Rhizobiaceae_B_OTU_811	Longimicrobiaceae_B_OTU_307	2	0	2
	Rhizobiaceae_B_OTU_811	Ilumatobacteraceae_B_OTU_1210	2	0	2
	Longimicrobiaceae_B_OTU_307	Ilumatobacteraceae_B_OTU_1210	2	0	2
	Sphingomonadaceae_B_OTU_939	Devosiaceae_B_OTU_738	2	0	2
	Rhizobiales_B_OTU_758	Rhodovibrionales_B_OTU_861	2	0	2
	Proteobacteria_B_OTU_655	Paenibacillaceae_B_OTU_597	2	0	2
	S0134_terrestrial_group_B_OTU_342	Alphaproteobacteria_B_OTU_795	2	0	2
	S0134_terrestrial_group_B_OTU_342	Bacillaceae_B_OTU_580	2	0	2
	S0134_terrestrial_group_B_OTU_342	Amb-16S-1323_B_OTU_775	2	0	2
	S0134_terrestrial_group_B_OTU_342	Rhizobiaceae_B_OTU_800	2	0	2
	Alphaproteobacteria_B_OTU_795	Bacillaceae_B_OTU_580	2	0	2
	Alphaproteobacteria_B_OTU_795	Amb-16S-1323_B_OTU_775	2	0	2
	Alphaproteobacteria_B_OTU_795	Rhizobiaceae_B_OTU_800	3	0	3
	Actinobacteria_B_OTU_1128	Micromonosporaceae_B_OTU_986	2	0	2
	Bacillaceae_B_OTU_580	Amb-16S-1323_B_OTU_775	2	0	2
	Bacillaceae_B_OTU_580	Rhizobiaceae_B_OTU_800	2	0	2
	Amb-16S-1323_B_OTU_775	Rhizobiaceae_B_OTU_800	2	0	2
Radioation stressed
Aerial tissues	Sanguibacter	Salana	2	0	2
	Sanguibacter	Nocardioides	2	0	2
	Sanguibacter	Agrococcus	2	0	2
	Devosia	Modestobacter	2	0	2
	Marinilactibacillus	Subdoligranulum	2	0	2
	Marinilactibacillus	Brachybacterium	2	0	2
	Marinilactibacillus	Saccharopolyspora	2	0	2
	Marinilactibacillus	Dietzia	2	0	2
	Marinilactibacillus	Sphingomonadaceae_B_OTU_933	2	0	2
	Salana	Roseomonas	2	0	2
	Salana	Nocardioides	2	0	2
	Salana	Agrococcus	3	0	3
	Roseomonas	Agrococcus	2	0	2
	Frigoribacterium	Rhizobiaceae_B_OTU_840	2	0	2
	Subdoligranulum	Brachybacterium	2	0	2
	Subdoligranulum	Dietzia	3	0	3
	Subdoligranulum	Sphingomonadaceae_B_OTU_933	2	0	2
	Aquipuribacter	Kineococcus	2	0	2
	Aquipuribacter	Rhizobiaceae_B_OTU_840	2	0	2
	Aquipuribacter	Propionibacteriaceae_B_OTU_964	2	0	2
	Nocardioides	Agrococcus	2	0	2
	Kineococcus	Rhizobiaceae_B_OTU_840	2	0	2
	Kineococcus	Propionibacteriaceae_B_OTU_964	2	0	2
	Brachybacterium	Dietzia	2	0	2
	Brachybacterium	Sphingomonadaceae_B_OTU_933	2	0	2
	Lactobacillus	Enterobacteriaceae_B_OTU_256	2	0	2
	Paenibacillus	Prevotellaceae_UCG-003	2	0	2
	Paenibacillus	Ruminococcus_2	2	0	2
	Lawsonella	Neisseria	2	0	2
	Christensenellaceae_R-7_group	Ruminococcaceae_NK4A214_group	2	0	2
	Prevotellaceae_UCG-003	Ruminococcus_2	2	0	2
	Dietzia	Sphingomonadaceae_B_OTU_933	2	0	2
	Rhizobiaceae_B_OTU_840	Propionibacteriaceae_B_OTU_964	2	0	2
Roots	Actinophytocola	Euzebyaceae_B_OTU_1106	2	0	2
	Ralstonia	Prevotella_9	2	0	2
	Methylobacterium	Sphingomonadaceae_B_OTU_911	2	0	2
	Subsaxibacter	Faecalibacterium	2	0	2
	Luteimonas	Paenibacillus	2	0	2
	Roseomonas	BIyi10	2	0	2
	Roseomonas	Agaricicola	2	0	2
	Novosphingobium	Nitratireductor	2	0	2
	Novosphingobium	Constrictibacter	2	0	2
	Novosphingobium	Ellin6055	2	0	2
	Subdoligranulum	Agathobacter	2	0	2
	Subdoligranulum	Roseburia	2	0	2
	Subdoligranulum	Ruminococcaceae_UCG-014	2	0	2
	Subdoligranulum	Streptococcus	2	0	2
	Subdoligranulum	Blautia	2	0	2
	Promicromonospora	Bosea	2	0	2
	Promicromonospora	Paenibacillus	1	1	2
	Agathobacter	Prevotella_2	2	0	2
	Agathobacter	Dialister	2	0	2
	Agathobacter	Roseburia	3	0	3
	Agathobacter	Ruminococcaceae_UCG-014	2	0	2
	Agathobacter	Streptococcus	2	0	2
	Agathobacter	Bifidobacterium	2	0	2
	Agathobacter	Blautia	2	0	2
	Nocardioides	Labrys	2	0	2
	Nitratireductor	Constrictibacter	2	0	2
	Nitratireductor	Ellin6055	2	0	2
	Altererythrobacter	Rhizobiaceae_B_OTU_799	2	0	2
	Altererythrobacter	Mesorhizobium	2	0	2
	Chryseolinea	Rhizobiales_B_OTU_758	2	0	2
	Chryseolinea	D05-2_B_OTU_715	2	0	2
	Prevotella_2	Dialister	2	0	2
	Prevotella_2	Roseburia	2	0	2
	Dialister	Roseburia	2	0	2
	Anaerobacillus	Luteitalea	2	0	2
	Virgisporangium	Gemmatimonadaceae_B_OTU_1147	2	0	2
	Faecalibacterium	Streptococcus	2	0	2
	Aurantimonas	D05-2_B_OTU_715	2	0	2
	Haliea	Microtrichales_B_OTU_1202	2	0	2
	Halobacillus	Paenibacillus	2	0	2
	Conexibacter	Iamia	2	0	2
	Conexibacter	Pseudonocardiaceae_B_OTU_1047	2	0	2
	Conexibacter	67-14_B_OTU_1192	2	0	2
	Conexibacter	Cyclobacteriaceae_B_OTU_6	2	0	2
	Conexibacter	D05-2_B_OTU_715	2	0	2
	Roseburia	Ruminococcaceae_UCG-014	2	0	2
	Roseburia	Streptococcus	2	0	2
	Roseburia	Bifidobacterium	2	0	2
	Roseburia	Blautia	2	0	2
	Paenibacillus	Peredibacter	2	0	2
	Paenibacillus	Flavobacteriaceae_B_OTU_27	2	0	2
	Paenibacillus	Bacillaceae_B_OTU_584	2	0	2
	Paenibacillus	SJA-28_B_OTU_414	2	0	2
	Lawsonella	Xanthomonadales_B_OTU_195	2	0	2
	Ruminococcaceae_UCG-014	Streptococcus	2	0	2
	Ruminococcaceae_UCG-014	Prevotellaceae_UCG-003	2	0	2
	Ruminococcaceae_UCG-014	Blautia	2	0	2
	Ruminococcaceae_UCG-014	Romboutsia	2	0	2
	Ruminococcaceae_UCG-014	Prevotella_9	2	0	2
	Ruminococcaceae_UCG-014	Subgroup_6_B_OTU_388	2	0	2
	Christensenellaceae_R-7_group	Luteitalea	2	0	2
	Streptococcus	Blautia	2	0	2
	Streptococcus	Prevotella_9	2	0	2
	Streptococcus	R7C24_B_OTU_219	2	0	2
	Iamia	Cyclobacteriaceae_B_OTU_6	2	0	2
	Acinetobacter	Prevotellaceae_UCG-003	2	0	2
	Prevotellaceae_UCG-003	Romboutsia	2	0	2
	Azoarcus	Constrictibacter	2	0	2
	Rikenellaceae_RC9_gut_group	Corynebacterium_1	2	0	2
	BIyi10	Agaricicola	2	0	2
	Peredibacter	SM1A02	2	0	2
	Constrictibacter	Ellin6055	2	0	2
	Prevotella_9	R7C24_B_OTU_219	2	0	2
	Prevotella_9	Paenibacillaceae_B_OTU_597	2	0	2
	Prevotella_9	Subgroup_6_B_OTU_388	2	0	2
	Gammaproteobacteria_B_OTU_653	Xanthomonadales_B_OTU_215	2	0	2
	Pseudonocardiaceae_B_OTU_1047	67-14_B_OTU_1192	2	0	2
	Xanthomonadaceae_B_OTU_187	D05-2_B_OTU_715	2	0	2
	Flavobacteriaceae_B_OTU_27	Bacillaceae_B_OTU_584	2	0	2
	Flavobacteriaceae_B_OTU_27	SJA-28_B_OTU_414	2	0	2
	Xanthomonadales_B_OTU_195	Proteobacteria_B_OTU_655	2	0	2
	Gammaproteobacteria_B_OTU_253	Xanthomonadales_B_OTU_180	2	0	2
	Ilumatobacteraceae_B_OTU_1201	Rhizobiales_B_OTU_815	2	0	2
	Rhizobiales_B_OTU_815	Sphingomonadaceae_B_OTU_927	2	0	2
	Xanthomonadaceae_B_OTU_186	Xanthomonadales_B_OTU_181	2	0	2
	Woeseiaceae_B_OTU_225	Microtrichales_B_OTU_1213	2	0	2
	Bacillaceae_B_OTU_584	SJA-28_B_OTU_414	2	0	2
	Paenibacillaceae_B_OTU_597	Fictibacillus	2	0	2
