# Supplementary material for: Seasonal Dynamics and Persistency of Endophyte Communities in Kalidium schrenkianum Shifts Under Radiation Stress
Source: Front Microbiol. 2021 Dec 16;12:778327. doi: 10.3389/fmicb.2021.778327 (PMC8716815; doi:10.3389/fmicb.2021.778327)
Supplement: Supplementary Figure 1 — Network dissimilarity illustrated with non-metric multidimensional scaling ordination. The differences in bacterial networks in aerial tissues (a) or roots (c), and fungal networks in aerial tissues (b) or roots (d) are shown by seasons and sites. [file Data_Sheet_1.zip › Table S5.XLSX]

## Sheet: Sheet1
Table S5. Frequencies of co-occurrence associations among endophyte fungi presented in four seasons.
	Node 1	Node 2	positive correlations	negative correlations	overall
Control
Aerial tissues	Lasiobolidium_spirale	Podospora_communis	2	0	2
	Lasiobolidium_spirale	Gibberella_intricans	2	0	2
	Lasiobolidium_spirale	Fungi_F_OTU_769	2	0	2
	Lasiobolidium_spirale	Sordariomycetes_F_OTU_156	2	0	2
	Veronaea_japonica	Didymellaceae_F_OTU_528	3	0	3
	Veronaea_japonica	Comoclathris_F_OTU_426	2	0	2
	Veronaea_japonica	Pleosporales_F_OTU_826	2	0	2
	Podospora_communis	Gibberella_intricans	2	0	2
	Podospora_communis	Fungi_F_OTU_769	2	0	2
	Podospora_communis	Sordariomycetes_F_OTU_156	2	0	2
	Cosmospora_viridescens	Pleosporaceae_F_OTU_367	2	0	2
	Cladosporium_halotolerans	Talaromyces_funiculosus	2	0	2
	Cladosporium_halotolerans	Aspergillus_F_OTU_672	2	0	2
	Cladosporium_halotolerans	Sistotrema_F_OTU_1015	2	0	2
	Cladosporium_halotolerans	Pleurotus_F_OTU_1020	2	0	2
	Cladosporium_halotolerans	Fungi_F_OTU_1357	2	0	2
	Cladosporium_halotolerans	Fungi_F_OTU_1148	2	0	2
	Cladosporium_halotolerans	Fungi_F_OTU_1444	2	0	2
	Talaromyces_funiculosus	Fungi_F_OTU_1368	2	0	2
	Talaromyces_funiculosus	Aspergillus_F_OTU_672	2	0	2
	Talaromyces_funiculosus	Sistotrema_F_OTU_1015	2	0	2
	Talaromyces_funiculosus	Pleurotus_F_OTU_1020	2	0	2
	Talaromyces_funiculosus	Fungi_F_OTU_1444	2	0	2
	Gibberella_intricans	Malassezia_globosa	2	0	2
	Gibberella_intricans	Fungi_F_OTU_769	2	0	2
	Gibberella_intricans	Sordariomycetes_F_OTU_156	2	0	2
	Aspergillus_ruber	Colletotrichum_truncatum	2	0	2
	Aspergillus_ruber	Naganishia_adeliensis	2	0	2
	Aspergillus_ruber	Coniosporium_F_OTU_637	2	0	2
	Aspergillus_ruber	Helotiales_F_OTU_555	2	0	2
	Aspergillus_ruber	Cladophialophora_F_OTU_597	2	0	2
	Aspergillus_ruber	Sordariales_F_OTU_103	2	0	2
	Mortierella_alpina	Pyrenochaetopsis_F_OTU_465	2	0	2
	Mortierella_alpina	Coniosporium_F_OTU_637	2	0	2
	Mortierella_alpina	Geminibasidium_F_OTU_961	2	0	2
	Mortierella_alpina	Helotiales_F_OTU_555	2	0	2
	Bulleromyces_albus	Madurella_fahalii	2	0	2
	Didymella_glomerata	Myrmecridium_F_OTU_258	2	0	2
	Colletotrichum_truncatum	Naganishia_adeliensis	2	0	2
	Colletotrichum_truncatum	Coniosporium_F_OTU_637	2	0	2
	Colletotrichum_truncatum	Helotiales_F_OTU_555	2	0	2
	Colletotrichum_truncatum	Cladophialophora_F_OTU_597	2	0	2
	Colletotrichum_truncatum	Sordariales_F_OTU_103	2	0	2
	Naganishia_adeliensis	Coniosporium_F_OTU_637	2	0	2
	Naganishia_adeliensis	Helotiales_F_OTU_555	2	0	2
	Naganishia_adeliensis	Cladophialophora_F_OTU_597	2	0	2
	Naganishia_adeliensis	Sordariales_F_OTU_103	2	0	2
	Inocybe_lanatodisca	Sordariales_F_OTU_309	2	0	2
	Inocybe_lanatodisca	Archaeorhizomyces_F_OTU_904	2	0	2
	Inocybe_lanatodisca	Trichoderma_F_OTU_166	2	0	2
	Inocybe_lanatodisca	Basidiomycota_F_OTU_1313	2	0	2
	Fungi_F_OTU_769	Sordariomycetes_F_OTU_156	2	0	2
	Pleosporales_F_OTU_370	Neocamarosporium_F_OTU_390	2	0	2
	Pleosporales_F_OTU_370	Solicoccozyma_F_OTU_1331	2	0	2
	Pleosporales_F_OTU_370	Fungi_F_OTU_1357	2	0	2
	Pleosporaceae_F_OTU_368	Neocamarosporium_F_OTU_446	2	0	2
	Pyrenochaetopsis_F_OTU_465	Comoclathris_F_OTU_430	2	0	2
	Pyrenochaetopsis_F_OTU_465	Didymellaceae_F_OTU_533	2	0	2
	Pyrenochaetopsis_F_OTU_465	Fungi_F_OTU_812	2	0	2
	Pyrenochaetopsis_F_OTU_465	Fungi_F_OTU_1357	2	0	2
	Comoclathris_F_OTU_430	Neocamarosporium_F_OTU_390	2	0	2
	Didymellaceae_F_OTU_528	Comoclathris_F_OTU_426	2	0	2
	Didymellaceae_F_OTU_528	Pleosporales_F_OTU_826	2	0	2
	Didymellaceae_F_OTU_539	Pleosporales_F_OTU_449	2	0	2
	Neocamarosporium_F_OTU_390	Solicoccozyma_F_OTU_1331	2	0	2
	Neocamarosporium_F_OTU_390	Fungi_F_OTU_1357	2	0	2
	Fungi_F_OTU_1018	Pseudogymnoascus_F_OTU_575	2	0	2
	Didymellaceae_F_OTU_533	Fungi_F_OTU_1357	2	0	2
	Coniosporium_F_OTU_637	Helotiales_F_OTU_595	2	0	2
	Coniosporium_F_OTU_637	Geminibasidium_F_OTU_961	2	0	2
	Coniosporium_F_OTU_637	Helotiales_F_OTU_555	3	0	3
	Coniosporium_F_OTU_637	Cladophialophora_F_OTU_597	2	0	2
	Coniosporium_F_OTU_637	Sordariales_F_OTU_103	2	0	2
	Helotiales_F_OTU_595	Helotiales_F_OTU_555	2	0	2
	Sarocladium_F_OTU_198	Monosporascus_F_OTU_361	2	0	2
	Sordariales_F_OTU_309	Archaeorhizomyces_F_OTU_904	2	0	2
	Sordariales_F_OTU_309	Trichoderma_F_OTU_166	2	0	2
	Sordariales_F_OTU_309	Basidiomycota_F_OTU_1313	2	0	2
	Solicoccozyma_F_OTU_1331	Fungi_F_OTU_1357	2	0	2
	Geminibasidium_F_OTU_961	Helotiales_F_OTU_555	2	0	2
	Helotiales_F_OTU_555	Cladophialophora_F_OTU_597	2	0	2
	Helotiales_F_OTU_555	Sordariales_F_OTU_103	2	0	2
	Aspergillus_F_OTU_672	Sistotrema_F_OTU_1015	2	0	2
	Aspergillus_F_OTU_672	Pleurotus_F_OTU_1020	2	0	2
	Aspergillus_F_OTU_672	Fungi_F_OTU_1444	2	0	2
	Archaeorhizomyces_F_OTU_904	Trichoderma_F_OTU_166	2	0	2
	Archaeorhizomyces_F_OTU_904	Basidiomycota_F_OTU_1313	2	0	2
	Aspergillaceae_F_OTU_692	Sporormiaceae_F_OTU_840	2	0	2
	Sistotrema_F_OTU_1015	Pleurotus_F_OTU_1020	2	0	2
	Sistotrema_F_OTU_1015	Fungi_F_OTU_1444	2	0	2
	Trichoderma_F_OTU_166	Basidiomycota_F_OTU_1313	2	0	2
	Cladophialophora_F_OTU_597	Sordariales_F_OTU_103	2	0	2
	Pleurotus_F_OTU_1020	Fungi_F_OTU_1444	2	0	2
	Fungi_F_OTU_1357	Fungi_F_OTU_1148	2	0	2
Roots	Veronaea_japonica	Papiliotrema_aurea	2	0	2
	Veronaea_japonica	Trichosporon_asahii	2	0	2
	Veronaea_japonica	Phaeoacremonium_F_OTU_185	2	0	2
	Paramycosphaerella_cyatheae	Cladosporium_halotolerans	2	0	2
	Mycosphaerella_tassiana	Aporospora_F_OTU_831	2	0	2
	Mycosphaerella_tassiana	Pleosporales_F_OTU_370	2	0	2
	Mycosphaerella_tassiana	Malassezia_F_OTU_1236	2	0	2
	Penicillium_glandicola	Candida_palmioleophila	2	0	2
	Penicillium_glandicola	Trichosporon_asahii	2	0	2
	Penicillium_glandicola	Penicillium_citrinum	2	0	2
	Penicillium_glandicola	Sordariomycetes_F_OTU_189	2	0	2
	Penicillium_glandicola	Malassezia_F_OTU_1236	2	0	2
	Penicillium_glandicola	Sclerotiniaceae_F_OTU_550	2	0	2
	Penicillium_glandicola	Ascomycota_F_OTU_1387	2	0	2
	Penicillium_glandicola	Chaetothyriales_F_OTU_634	2	0	2
	Schwanniomyces_occidentalis	Vishniacozyma_carnescens	2	0	2
	Schwanniomyces_occidentalis	Penicillium_F_OTU_678	2	0	2
	Schwanniomyces_occidentalis	Mycosphaerellaceae_F_OTU_15	2	0	2
	Schwanniomyces_occidentalis	Fungi_F_OTU_1224	2	0	2
	Vishniacozyma_carnescens	Penicillium_F_OTU_678	2	0	2
	Vishniacozyma_carnescens	Mycosphaerellaceae_F_OTU_15	2	0	2
	Vishniacozyma_carnescens	Fungi_F_OTU_1224	2	0	2
	Papiliotrema_aurea	Trichosporon_asahii	2	0	2
	Papiliotrema_aurea	Phaeoacremonium_F_OTU_185	2	0	2
	Talaromyces_funiculosus	Phaeosphaeriaceae_F_OTU_483	2	0	2
	Plectosphaerella_cucumerina	Pleosporales_F_OTU_370	2	0	2
	Plectosphaerella_cucumerina	Penicillium_F_OTU_678	2	0	2
	Plectosphaerella_cucumerina	Filobasidium_F_OTU_1340	2	0	2
	Plectosphaerella_cucumerina	Pleosporaceae_F_OTU_375	2	0	2
	Candida_palmioleophila	Penicillium_citrinum	2	0	2
	Candida_palmioleophila	Malassezia_F_OTU_1236	2	0	2
	Candida_palmioleophila	Sclerotiniaceae_F_OTU_550	2	0	2
	Candida_palmioleophila	Ascomycota_F_OTU_1387	2	0	2
	Trichosporon_asahii	Ascomycota_F_OTU_738	2	0	2
	Trichosporon_asahii	Sordariomycetes_F_OTU_189	2	0	2
	Trichosporon_asahii	Penicillium_F_OTU_678	2	0	2
	Trichosporon_asahii	Resupinatus_F_OTU_1021	2	0	2
	Trichosporon_asahii	Phaeoacremonium_F_OTU_185	2	0	2
	Trichosporon_asahii	Chaetothyriales_F_OTU_634	2	0	2
	Penicillium_citrinum	Malassezia_F_OTU_1236	2	0	2
	Penicillium_citrinum	Sclerotiniaceae_F_OTU_550	2	0	2
	Penicillium_citrinum	Ascomycota_F_OTU_1387	2	0	2
	Leptosphaeria_sclerotioides	Tetracladium_F_OTU_545	2	0	2
	Comoclathris_F_OTU_429	Ascomycota_F_OTU_738	2	0	2
	Comoclathris_F_OTU_429	Pleosporaceae_F_OTU_375	2	0	2
	Aporospora_F_OTU_831	Malassezia_F_OTU_1236	2	0	2
	Aporospora_F_OTU_835	Malassezia_F_OTU_1236	2	0	2
	Aporospora_F_OTU_835	Neocamarosporium_F_OTU_390	2	0	2
	Preussia_F_OTU_879	Cyphellophora_F_OTU_699	2	0	2
	Preussia_F_OTU_879	Coniothyriaceae_F_OTU_412	2	0	2
	Ascomycota_F_OTU_738	Penicillium_F_OTU_678	2	0	2
	Ascomycota_F_OTU_738	Resupinatus_F_OTU_1021	2	0	2
	Ascomycota_F_OTU_738	Pleosporaceae_F_OTU_375	2	0	2
	Sordariomycetes_F_OTU_189	Chaetothyriales_F_OTU_634	2	0	2
	Pleosporales_F_OTU_370	Penicillium_F_OTU_678	2	0	2
	Pleosporales_F_OTU_370	Pleosporaceae_F_OTU_375	2	0	2
	Penicillium_F_OTU_678	Resupinatus_F_OTU_1021	2	0	2
	Penicillium_F_OTU_678	Mycosphaerellaceae_F_OTU_15	2	0	2
	Penicillium_F_OTU_678	Fungi_F_OTU_1224	2	0	2
	Penicillium_F_OTU_678	Pleosporaceae_F_OTU_375	2	0	2
	Occultifur_F_OTU_1312	Fungi_F_OTU_740	2	0	2
	Cyphellophora_F_OTU_699	Coniothyriaceae_F_OTU_412	2	0	2
	Malassezia_F_OTU_1236	Neocamarosporium_F_OTU_390	2	0	2
	Malassezia_F_OTU_1236	Sclerotiniaceae_F_OTU_550	2	0	2
	Malassezia_F_OTU_1236	Ascomycota_F_OTU_1387	2	0	2
	Malassezia_F_OTU_1236	Naganishia_F_OTU_1346	2	0	2
	Pseudogymnoascus_F_OTU_575	Humicola_F_OTU_286	2	0	2
	Pseudogymnoascus_F_OTU_575	Trichoderma_F_OTU_161	2	0	2
	Sclerotiniaceae_F_OTU_550	Ascomycota_F_OTU_1387	2	0	2
	Humicola_F_OTU_286	Trichoderma_F_OTU_161	2	0	2
	Mycosphaerellaceae_F_OTU_15	Fungi_F_OTU_1224	2	0	2
Radioation stressed
Aerial tissues	Podospora_communis	Plectosphaerella_cucumerina	2	0	2
	Podospora_communis	Comoclathris_F_OTU_430	2	0	2
	Podospora_communis	Acremonium_F_OTU_160	2	0	2
	Mycosphaerella_tassiana	Plectosphaerella_cucumerina	2	0	2
	Mycosphaerella_tassiana	Madurella_fahalii	2	0	2
	Mycosphaerella_tassiana	Acremonium_F_OTU_160	2	0	2
	Mycosphaerella_tassiana	Pleosporaceae_F_OTU_367	2	0	2
	Mycosphaerella_tassiana	Phaeoacremonium_F_OTU_21	2	0	2
	Sarocladium_implicatum	Malassezia_F_OTU_1236	2	0	2
	Vishniacozyma_carnescens	Mortierella_alpina	2	0	2
	Vishniacozyma_carnescens	Didymellaceae_F_OTU_533	2	0	2
	Aspergillus_versicolor	Filobasidium_F_OTU_1340	2	0	2
	Papiliotrema_aurea	Botryotrichum_atrogriseum	2	0	2
	Talaromyces_funiculosus	Candida_palmioleophila	2	0	2
	Talaromyces_funiculosus	Botryotrichum_atrogriseum	2	0	2
	Aureobasidium_pullulans	Pyrenochaetopsis_leptospora	2	0	2
	Vishniacozyma_victoriae	Plectosphaerella_cucumerina	2	0	2
	Vishniacozyma_victoriae	Mortierella_elongata	2	0	2
	Vishniacozyma_victoriae	Nectriaceae_F_OTU_167	2	0	2
	Vishniacozyma_victoriae	Sclerotiniaceae_F_OTU_550	2	0	2
	Plectosphaerella_cucumerina	Madurella_fahalii	2	0	2
	Plectosphaerella_cucumerina	Archaeorhizomyces_F_OTU_906	2	0	2
	Plectosphaerella_cucumerina	Sclerotiniaceae_F_OTU_550	2	0	2
	Plectosphaerella_cucumerina	Acremonium_F_OTU_160	3	0	3
	Plectosphaerella_cucumerina	Pleosporaceae_F_OTU_367	2	0	2
	Plectosphaerella_cucumerina	Phaeoacremonium_F_OTU_21	2	0	2
	Mortierella_elongata	Nectriaceae_F_OTU_167	2	0	2
	Candida_palmioleophila	Mortierella_alpina	2	0	2
	Candida_palmioleophila	Humicola_grisea	2	0	2
	Candida_palmioleophila	Pleosporales_F_OTU_385	2	0	2
	Candida_palmioleophila	Didymellaceae_F_OTU_533	2	0	2
	Mortierella_alpina	Comoclathris_F_OTU_429	2	0	2
	Mortierella_alpina	Didymellaceae_F_OTU_533	3	0	3
	Rhodotorula_mucilaginosa	Neocamarosporium_F_OTU_443	2	0	2
	Botryotrichum_atrogriseum	Didymella_F_OTU_536	2	0	2
	Botryotrichum_atrogriseum	Sclerotiniaceae_F_OTU_550	2	0	2
	Humicola_grisea	Pleosporales_F_OTU_385	2	0	2
	Fusarium_solani	Pyrenochaetopsis_F_OTU_465	2	0	2
	Madurella_fahalii	Acremonium_F_OTU_160	2	0	2
	Madurella_fahalii	Pleosporaceae_F_OTU_367	2	0	2
	Madurella_fahalii	Phaeoacremonium_F_OTU_21	2	0	2
	Penicillium_oxalicum	Microascus_F_OTU_204	2	0	2
	Mortierella_gamsii	Helotiales_F_OTU_595	2	0	2
	Mortierella_gamsii	Fungi_F_OTU_1397	2	0	2
	Preussia_F_OTU_879	Sporormiaceae_F_OTU_876	2	0	2
	Filobasidium_F_OTU_1343	Fungi_F_OTU_1454	2	0	2
	Archaeorhizomyces_F_OTU_906	Malassezia_F_OTU_1236	2	0	2
	Archaeorhizomyces_F_OTU_959	Fungi_F_OTU_1368	2	0	2
	Archaeorhizomyces_F_OTU_959	Fungi_F_OTU_1454	2	0	2
	Fungi_F_OTU_1368	Fungi_F_OTU_1454	2	0	2
	Helotiales_F_OTU_595	Fungi_F_OTU_1397	2	0	2
	Acremonium_F_OTU_160	Pleosporaceae_F_OTU_367	2	0	2
	Acremonium_F_OTU_160	Phaeoacremonium_F_OTU_21	2	0	2
	Setophoma_F_OTU_739	Neocamarosporium_F_OTU_402	2	0	2
	Pleosporaceae_F_OTU_367	Phaeoacremonium_F_OTU_21	2	0	2
	Pyrenochaetopsis_F_OTU_468	Lasiosphaeriaceae_F_OTU_338	2	0	2
Roots	Lasiobolidium_spirale	Comoclathris_F_OTU_429	2	0	2
	Podospora_communis	Aspergillus_intermedius	2	0	2
	Podospora_communis	Filobasidium_F_OTU_1340	2	0	2
	Paramycosphaerella_cyatheae	Fungi_F_OTU_1177	2	0	2
	Schwanniomyces_occidentalis	Pleosporales_F_OTU_865	2	0	2
	Udeniomyces_puniceus	Aspergillus_intermedius	2	0	2
	Udeniomyces_puniceus	Penicillium_F_OTU_674	2	0	2
	Cyphellophora_pluriseptata	Resupinatus_F_OTU_1021	2	0	2
	Vishniacozyma_carnescens	Plectosphaerella_cucumerina	2	0	2
	Vishniacozyma_carnescens	Gibberella_baccata	2	0	2
	Vishniacozyma_carnescens	Knufia_F_OTU_636	2	0	2
	Vishniacozyma_carnescens	Trichoderma_F_OTU_161	2	0	2
	Aspergillus_versicolor	Gibberella_baccata	2	0	2
	Aspergillus_versicolor	Mortierella_alpina	2	0	2
	Aspergillus_versicolor	Capnodiales_F_OTU_23	2	0	2
	Aspergillus_versicolor	Didymella_F_OTU_536	2	0	2
	Aspergillus_versicolor	Sclerotiniaceae_F_OTU_550	2	0	2
	Aspergillus_versicolor	Acremonium_F_OTU_160	2	0	2
	Aureobasidium_pullulans	Pyrenochaetopsis_leptospora	2	0	2
	Aureobasidium_pullulans	Filobasidium_F_OTU_1340	2	0	2
	Plectosphaerella_cucumerina	Gibberella_baccata	2	0	2
	Plectosphaerella_cucumerina	Trichoderma_F_OTU_161	2	0	2
	Aspergillus_intermedius	Filobasidium_F_OTU_1340	2	0	2
	Aspergillus_intermedius	Penicillium_F_OTU_674	2	0	2
	Mortierella_elongata	Botryotrichum_atrogriseum	2	0	2
	Mortierella_elongata	Capnodiales_F_OTU_23	2	0	2
	Mortierella_elongata	Nectriaceae_F_OTU_167	2	0	2
	Gibberella_baccata	Capnodiales_F_OTU_23	2	0	2
	Gibberella_baccata	Didymella_F_OTU_536	2	0	2
	Gibberella_baccata	Sclerotiniaceae_F_OTU_550	2	0	2
	Gibberella_baccata	Acremonium_F_OTU_160	2	0	2
	Gibberella_baccata	Trichoderma_F_OTU_161	2	0	2
	Candida_palmioleophila	Pleosporales_F_OTU_370	2	0	2
	Rhodotorula_mucilaginosa	Chaetomium_F_OTU_100	2	0	2
	Botryotrichum_atrogriseum	Capnodiales_F_OTU_23	2	0	2
	Verticillium_dahliae	Comoclathris_F_OTU_429	2	0	2
	Verticillium_dahliae	Aspergillus_F_OTU_662	2	0	2
	Cladosporium_F_OTU_79	Coniophora_F_OTU_1003	2	0	2
	Capnodiales_F_OTU_23	Didymella_F_OTU_536	2	0	2
	Capnodiales_F_OTU_23	Sclerotiniaceae_F_OTU_550	2	0	2
	Capnodiales_F_OTU_23	Acremonium_F_OTU_160	2	0	2
	Ascomycota_F_OTU_738	Sordariomycetes_F_OTU_193	2	0	2
	Neocamarosporium_F_OTU_407	Coniothyriaceae_F_OTU_412	2	0	2
	Coniothyriaceae_F_OTU_412	Neocamarosporium_F_OTU_402	2	0	2
	Zopfiella_F_OTU_299	Penicillium_F_OTU_673	2	0	2
	Filobasidium_F_OTU_1343	Valsaceae_F_OTU_229	2	0	2
	Didymella_F_OTU_536	Sclerotiniaceae_F_OTU_550	2	0	2
	Didymella_F_OTU_536	Acremonium_F_OTU_160	2	0	2
	Didymellaceae_F_OTU_533	Pleosporales_F_OTU_820	2	0	2
	Sclerotiniaceae_F_OTU_550	Acremonium_F_OTU_160	2	0	2
