# Supplementary material for: Seasonal Dynamics and Persistency of Endophyte Communities in Kalidium schrenkianum Shifts Under Radiation Stress
Source: Front Microbiol. 2021 Dec 16;12:778327. doi: 10.3389/fmicb.2021.778327 (PMC8716815; doi:10.3389/fmicb.2021.778327)
Supplement: Supplementary Figure 1 — Network dissimilarity illustrated with non-metric multidimensional scaling ordination. The differences in bacterial networks in aerial tissues (a) or roots (c), and fungal networks in aerial tissues (b) or roots (d) are shown by seasons and sites. [file Data_Sheet_1.zip › Table S6.XLSX]

## Sheet: Sheet1
Table S6. The degree, closeness, eigenvector centrality, and betweenness of bacterial taxa connected in combined networks (Fig. 7a, 7b). The relative abundances (one tissue type at one site in all four seasons) of the taxa were provided.
		Bacterial taxa	Degree	Closeness	Eigenvector centrality	Betweenness	Relative abundance (across seasons)
Control	Aerial tissues	Actinophytocola	7	0.00087184	1	0	6.31579e-05
		Marinilactibacillus	7	0.000844595	1	0	0.000484211
		Amaricoccus	7	0.000794913	1	0	0.00085614
		Peredibacter	7	0.00073046	1	0	2.80702e-05
		Xanthomonadaceae_B_OTU_210	7	0.000711238	1	0	0.00322807
		Massilia	7	0.000819001	1	0	0.000182456
		Aquipuribacter	7	0.000772201	1	0	0.000126316
		Agrococcus	7	0.000750751	1	0	0.000526316
		Alishewanella	5	0.000772201	5.49532e-16	2	4.91228e-05
		Exiguobacterium	2	0.00073046	3.53271e-16	0	0.000133333
		Chryseobacterium	2	0.00073046	3.53271e-16	1	7.7193e-05
		Corynebacterium_1	2	0.000711238	3.53271e-16	0	0.000126316
		Proteobacteria_B_OTU_655	2	0.000711238	3.14018e-16	0	0.00183158
		Sanguibacter	2	0.000750751	3.14018e-16	0	0.000350877
		Flavobacterium	4	0.000794281	3.14018e-16	0	0.00042807
		Cloacibacterium	3	0.000750751	3.14018e-16	2	0.000126316
		Steroidobacter	2	0.000750751	2.74766e-16	0	9.12281e-05
		Cellulomonas	2	0.000711238	2.74766e-16	0	7.7193e-05
		Microbacterium	2	0.000771605	2.74766e-16	0	0.00396491
		Corynebacteriaceae_B_OTU_1030	2	0.000711238	2.74766e-16	0	0.000119298
		Novosphingobium	3	0.00073046	2.35514e-16	1	0.00165614
		Brevibacillus	2	0.00073046	2.35514e-16	0	3.50877e-05
		Prevotellaceae_UCG-003	1	0.00073046	2.15888e-16	0	4.21053e-05
		Geodermatophilus	1	0.00073046	1.96262e-16	0	0.000259649
		Allorhizobium-Neorhizobium-Pararhizobium-Rhizobium	1	0.00073046	1.96262e-16	0	8.42105e-05
		Burkholderiaceae_B_OTU_304	1	0.000711238	1.76635e-16	0	0.000631579
		Staphylococcus	1	0.00073046	1.76635e-16	0	0.000196491
		Ruminococcaceae_UCG-010	1	0.000711238	1.76635e-16	0	1.40351e-05
		Pseudonocardia	4	0.000818331	1.57009e-16	0	1.40351e-05
		Frankiales_B_OTU_1068	4	0.000711238	1.57009e-16	0	0.000140351
		Rhodococcus	1	0.000711238	1.57009e-16	0	0.000414035
		Kocuria	1	0.000750188	1.57009e-16	0	0.000982456
		Afipia	1	0.00073046	1.57009e-16	0	0.000996491
		Micrococcus	1	0.000711238	1.57009e-16	0	7.01754e-05
		Moheibacter	1	0.000711238	1.17757e-16	0	0.000126316
		Lawsonella	1	0.00077101	1.17757e-16	0	0.000133333
		Microbacteriaceae_B_OTU_1099	4	0.00073046	7.85046e-17	0	5.61404e-05
		Turicibacter	1	0.000711238	5.88785e-17	0	6.31579e-05
	Roots	Rhizobiaceae_B_OTU_800	14	3.32204e-05	1	0	0.000146667
		Alphaproteobacteria_B_OTU_795	14	3.38032e-05	1	44	4e-05
		Caulobacteraceae_B_OTU_721	12	3.54547e-05	0.723487	61	0.00028
		67-14_B_OTU_1195	9	3.42009e-05	0.625331	40	0.000513333
		Rhizobiaceae_B_OTU_799	7	3.56684e-05	0.609252	1	0.000653333
		Zymobacter	6	3.61128e-05	0.58819	0	1.33333e-05
		Enterobacteriaceae_B_OTU_256	6	3.58886e-05	0.58819	0	7.33333e-05
		Amb-16S-1323_B_OTU_775	10	3.34124e-05	0.484509	10	0.000126667
		Halomonas	7	3.503e-05	0.468273	0	0.000353333
		Pelagibius	7	3.46105e-05	0.468273	6	9.33333e-05
		Azoarcus	5	3.42009e-05	0.436386	0	0.00012
		Propionibacteriales_B_OTU_981	5	3.39997e-05	0.436386	0	0.00016
		Neisseria	5	3.42032e-05	0.433654	0	1.33333e-05
		S0134_terrestrial_group_B_OTU_342	5	3.4002e-05	0.433654	0	0.000106667
		Bacillaceae_B_OTU_580	5	3.36067e-05	0.433654	0	8e-05
		Propionibacteriaceae_B_OTU_963	13	3.70357e-05	0.26774	85	0.000373333
		Pseudofulvimonas	7	3.80011e-05	0.224449	0	0.00406667
		PLTA13_B_OTU_218	6	3.36055e-05	0.199283	13	0.000146667
		Ilumatobacteraceae_B_OTU_1198	5	3.32204e-05	0.18386	0	0.000293333
		Steroidobacteraceae_B_OTU_224	4	3.37998e-05	0.183066	0	9.33333e-05
		Xanthobacteraceae_B_OTU_792	6	3.75023e-05	0.152385	42	0.00098
		Haliea	3	3.48117e-05	0.139176	0	0.000366667
		Cellvibrionales_B_OTU_280	3	3.32204e-05	0.139176	0	0.00012
		Babeliaceae_B_OTU_464	2	3.56595e-05	0.122643	0	0.00110667
		BIyi10	6	3.42021e-05	0.100576	12	0.0001
		Aurantimonas	11	3.7037e-05	0.098159	13.5	0.00066
		Iamia	11	3.44068e-05	0.098159	11.5	0.0002
		Ruminococcaceae_UCG-014	8	3.56735e-05	0.095317	6	0.000346667
		Paenibacillus	5	3.48129e-05	0.0909249	12	0.000773333
		Rhizobiaceae_B_OTU_811	5	3.36067e-05	0.0862168	16	9.33333e-05
		Defluviicoccus	3	3.38021e-05	0.0861651	0	2e-05
		Lachnospiraceae_NK4A136_group	3	3.36055e-05	0.0861651	0	5.33333e-05
		Alphaproteobacteria_B_OTU_864	1	3.32204e-05	0.0809046	0	0.00036
		Bauldia	2	3.36055e-05	0.0756975	0	5.33333e-05
		Lactobacillus	8	3.63425e-05	0.0721839	16	0.000526667
		Ilumatobacteraceae_B_OTU_1210	8	3.32204e-05	0.0721839	0	4.66667e-05
		Sphingomonadaceae_B_OTU_950	12	3.40009e-05	0.071958	26	0.00072
		Frankiales_B_OTU_1068	12	3.34124e-05	0.071958	6	0.000353333
		Erythrobacter	7	3.48189e-05	0.0719314	0	0.000353333
		Methylopila	7	3.46105e-05	0.0719314	0	0.00022
		Sphingomonadaceae_B_OTU_934	7	3.38032e-05	0.0719314	0	0.000926667
		Sphingomonadaceae_B_OTU_948	7	3.32204e-05	0.0719314	0	0.000913333
		Sphingomonadaceae_B_OTU_923	7	3.36067e-05	0.0719314	0	0.000486667
		67-14_B_OTU_1163	7	3.34124e-05	0.0719314	0	7.33333e-05
		Sphingomonadaceae_B_OTU_939	5	3.34124e-05	0.0718484	16	0.000146667
		Methyloceanibacter	5	3.74953e-05	0.0717949	0	0.00084
		Actinomadura	5	3.72537e-05	0.0717949	0	4e-05
		67-14_B_OTU_1192	5	3.36067e-05	0.0717949	0	7.33333e-05
		Rhizobiales_B_OTU_758	5	3.34124e-05	0.0717949	0	6e-05
		Rhodovibrionales_B_OTU_861	5	3.32204e-05	0.0717949	0	6.66667e-05
		Sandaracinaceae_B_OTU_356	3	3.72537e-05	0.0697187	0	0.00148
		Rhizobiaceae_B_OTU_840	11	3.46081e-05	0.0592266	29	0.006
		Salana	10	4.06471e-05	0.0524004	0	0.000626667
		Intrasporangiaceae_B_OTU_1070	9	3.38032e-05	0.0517837	13.5	0.000106667
		Propionibacteriaceae_B_OTU_964	9	3.42032e-05	0.0517837	7	0.00152
		Aquipuribacter	9	3.52448e-05	0.0517837	0	0.00276
		Cellulomonas	7	3.54547e-05	0.0478233	10.5	0.000853333
		Geodermatophilus	7	3.58899e-05	0.0456291	6	0.00187333
		Amaricoccus	7	3.56684e-05	0.0456291	6	0.00130667
		Sphingomonadaceae_B_OTU_912	6	3.41986e-05	0.0442766	0	0.00124667
		Microbacteriaceae_B_OTU_1098	9	3.32204e-05	0.0435136	0	8.66667e-05
		Novosphingobium	4	3.50201e-05	0.0407808	1	0.00342
		Geminicoccus	4	3.44021e-05	0.0363999	0	9.33333e-05
		Solirubrobacteraceae_B_OTU_1178	4	3.34124e-05	0.0363999	0	0.000126667
		Subgroup_6_B_OTU_389	3	3.32204e-05	0.0321789	0	4.66667e-05
		Solirubrobacteraceae_B_OTU_1175	7	3.32204e-05	0.0321193	0	0.000346667
		Rhodocytophaga	6	3.46093e-05	0.0309603	12	0.000773333
		Longimicrobiaceae_B_OTU_307	3	3.34124e-05	0.0298328	0	0.000226667
		Isoptericola	1	3.34124e-05	0.0237875	0	0.00018
		Jiangella	1	3.34124e-05	0.0237875	0	0.000206667
		PMMR1	4	3.46081e-05	0.023086	0	0.00124667
		Agrococcus	4	3.44021e-05	0.023086	0	0.000186667
		Friedmanniella	3	3.44021e-05	0.0213867	0	0.00022
		Sphingomonadaceae_B_OTU_933	3	3.41986e-05	0.0213867	0	0.000686667
		Xanthobacteraceae_B_OTU_711	3	3.32204e-05	0.0205367	0	0.000586667
		Pseudorhodoplanes	2	3.79665e-05	0.0200511	0	0.00082
		D05-2_B_OTU_713	3	3.32204e-05	0.0197183	0	0.00754667
		Rhodomicrobium	1	3.77188e-05	0.0197155	0	0.00151333
		Rhizobiaceae_B_OTU_831	5	3.32204e-05	0.0195837	0	0.000373333
		Glycomyces	4	3.52299e-05	0.0192885	0	0.004
		Flavobacteriaceae_B_OTU_27	4	3.34124e-05	0.0192885	0	0.000426667
		Halobacillus	4	3.50165e-05	0.0192885	0	0.000286667
		Acinetobacter	6	3.42021e-05	0.0179084	8	5.33333e-05
		Cloacibacterium	3	3.58873e-05	0.0168259	0	4.66667e-05
		Aeribacillus	3	3.32204e-05	0.0168259	0	3.33333e-05
		Ruminococcus_2	2	3.34124e-05	0.0141646	0	3.33333e-05
		Ruminococcaceae_UCG-013	2	3.32204e-05	0.0141646	0	8.66667e-05
		Blastococcus	2	3.60985e-05	0.0118069	0	0.00487333
		Sanguibacter	5	3.42032e-05	0.00936921	0	0.00016
		Devosiaceae_B_OTU_738	1	3.32204e-05	0.00929567	0	0.000253333
		Modestobacter	1	3.36055e-05	0.00929567	0	0.00571333
		Sporichthyaceae_B_OTU_1090	4	3.34124e-05	0.00923034	0	0.00024
		Kineococcus	4	3.38032e-05	0.00923034	0	0.0003
		E1B-B3-114	4	3.36067e-05	0.00923034	0	7.33333e-05
		AKIW781_B_OTU_391	3	3.32204e-05	0.00882933	0	6e-05
		Aureimonas	2	3.4808e-05	0.00880138	0	0.00094
		Parafrigoribacterium	2	3.50189e-05	0.00880138	0	0.000126667
		Lautropia	2	3.34124e-05	0.00792182	0	0.000153333
		Jatrophihabitans	2	3.34124e-05	0.00792182	0	5.33333e-05
		Nocardioides	2	3.36067e-05	0.0047731	0	0.00224667
		Sphingomonadaceae_B_OTU_910	2	3.34124e-05	0.0047731	0	0.000786667
		Acidimicrobiia_B_OTU_1222	1	3.32204e-05	0.0040056	0	0.0003
		Proteobacteria_B_OTU_655	4	3.34124e-05	0.00318116	5	0.000186667
		Sphingomonadaceae_B_OTU_929	3	3.34124e-05	0.00317391	0.5	0.00328667
		Pedomicrobium	3	3.36067e-05	0.00317391	0.5	0.00684667
		Xanthomonadaceae_B_OTU_188	3	3.36055e-05	0.00313401	0	8.66667e-05
		Xanthomonadales_B_OTU_195	3	3.38021e-05	0.00313401	0	0.000606667
		Phenylobacterium	1	3.32204e-05	0.00259419	0	0.000153333
		Cyclobacteriaceae_B_OTU_6	2	3.34124e-05	0.00257685	1	0.000253333
		Alishewanella	1	3.32204e-05	0.00121218	0	9.33333e-05
		Steroidobacter	2	3.38021e-05	0.000821274	0	0.0289467
		Paenibacillaceae_B_OTU_597	1	3.32204e-05	0.000411575	0	5.33333e-05
		Microtrichales_B_OTU_1209	1	3.36055e-05	0.00033339	0	0.00281333
		Belnapia	3	3.36067e-05	1.09917e-16	0	0.000266667
		Skermanella	3	3.32204e-05	9.97085e-17	0	6e-05
		Agaricicola	3	3.34124e-05	9.12602e-17	0	4e-05
		Flavobacterium	3	3.38032e-05	8.13997e-17	0	0.000826667
		Conexibacter	4	3.4002e-05	7.20034e-17	0	0.000253333
		Actinobacteria_B_OTU_1128	2	3.34124e-05	3.00207e-17	0	0.00078
		JG30-KF-CM45_B_OTU_1120	2	3.32204e-05	2.36077e-17	0	0.00016
		Pseudonocardiaceae_B_OTU_1047	2	3.34124e-05	1.83655e-17	0	0.0130867
		Micromonosporaceae_B_OTU_986	2	3.32204e-05	1.76579e-17	0	0.00162667
		Methylobacterium	1	3.4195e-05	0	0	0.0194067
		Christensenellaceae_R-7_group	3	3.39986e-05	0	4	0.00038
		Massilia	4	3.4002e-05	0	0	0.00217333
		Tianweitania	4	3.38032e-05	0	0	0.0002
		Peredibacter	4	3.36067e-05	0	0	3.33333e-05
		Sphingomonadaceae_B_OTU_920	4	3.34124e-05	0	0	0.000166667
		Sphingomonadaceae_B_OTU_932	4	3.32204e-05	0	0	0.000226667
		Solirubrobacter	1	3.34124e-05	0	0	0.00107333
		67-14_B_OTU_1169	1	3.32204e-05	0	0	0.000573333
		Nitratireductor	1	3.34124e-05	0	0	0.000333333
		Altererythrobacter	1	3.32204e-05	0	0	0.00072
		Myceligenerans	1	3.34124e-05	0	0	0.000133333
		Alteribacillus	1	3.32204e-05	0	0	7.33333e-05
		Dialister	1	3.34124e-05	0	0	0.00076
		Sandaracinaceae_B_OTU_355	1	3.32204e-05	0	0	0.00206
		Aliifodinibius	1	3.34124e-05	0	0	2e-05
		Sinomicrobium	1	3.32204e-05	0	0	6e-05
		Faecalibacterium	4	3.48141e-05	0	0	0.00326667
		Bacteroides	6	3.46105e-05	0	3.5	0.000766667
		Blautia	6	3.38032e-05	0	3.5	0.00014
		Sphingomonadaceae_B_OTU_914	4	3.34124e-05	0	0	0.000233333
		Lachnospiraceae_B_OTU_607	4	3.32204e-05	0	0	0.000113333
		Lawsonella	1	3.34124e-05	0	0	6.66667e-05
		Bacteroidales_RF16_group_B_OTU_82	1	3.32204e-05	0	0	6.66667e-05
		Prevotellaceae_UCG-003	4	3.44033e-05	0	4	0.0001
		Mesorhizobium	3	3.32204e-05	0	0	0.00014
		Prevotella_1	2	3.36055e-05	0	4	0.000506667
		Xanthobacteraceae_B_OTU_743	1	3.32204e-05	0	0	4e-05
		Rikenellaceae_RC9_gut_group	2	3.34124e-05	0	3	0.000286667
		Vicinamibacter	1	3.34124e-05	0	0	0.00022
		D05-2_B_OTU_715	1	3.32204e-05	0	0	0.00152
		Rubritepida	1	3.34124e-05	0	0	0.000126667
		Pedobacter	1	3.32204e-05	0	0	8e-05
		Acetitomaculum	2	3.34124e-05	0	0	3.33333e-05
		Ruminococcaceae_NK4A214_group	2	3.32204e-05	0	0	2.66667e-05
		Gammaproteobacteria_B_OTU_253	1	3.32204e-05	0	0	0.000226667
		Niastella	1	3.34124e-05	0	0	6e-05
		Rhodoplanes	1	3.32204e-05	0	0	0.000106667
		Singulisphaera	2	3.36067e-05	0	0	0.000133333
		Sphingomonadaceae_B_OTU_913	2	3.34124e-05	0	0	0.0002
		Saccharimonadales_B_OTU_478	2	3.32204e-05	0	0	5.33333e-05
		Atopostipes	1	3.34124e-05	0	0	6e-05
		Bacillales_B_OTU_590	1	3.32204e-05	0	0	0.00108667
		Sandaracinaceae_B_OTU_360	1	3.34124e-05	0	0	0.000893333
		Microscillaceae_B_OTU_25	1	3.32204e-05	0	0	0.000406667
		Rhizobiales_B_OTU_759	1	3.34124e-05	0	0	0.000246667
		KD4-96_B_OTU_1110	1	3.32204e-05	0	0	4.66667e-05
		Rhizobiaceae_B_OTU_802	1	3.34124e-05	0	0	0.000306667
		Nocardioidaceae_B_OTU_999	1	3.32204e-05	0	0	4e-05
		Pseudonocardiaceae_B_OTU_1035	1	3.34124e-05	0	0	0.000153333
		Xanthomonadaceae_B_OTU_186	1	3.34124e-05	0	0	8e-05
		Bacteroidales_B_OTU_106	1	3.32204e-05	0	0	2e-05
Radiation stressed	Aerial tissues	Marinilactibacillus	5	0.00174825	1	0	0.000233333
		Subdoligranulum	4	0.00160256	0.951136	0	8.66667e-05
		Brachybacterium	4	0.00153846	0.951136	0	0.000486667
		Dietzia	4	0.00147929	0.951136	0	0.000113333
		Sphingomonadaceae_B_OTU_933	4	0.0014245	0.951136	0	0.00016
		Saccharopolyspora	1	0.0014245	0.24683	0	0.00016
		Aquipuribacter	3	0.00160256	1.80125e-16	0	0.0008
		Propionibacteriaceae_B_OTU_964	3	0.0014245	1.80125e-16	0	0.00195333
		Nocardioides	3	0.00147929	1.20083e-16	0	0.000593333
		Roseomonas	2	0.00147929	1.20083e-16	0	0.000733333
		Frigoribacterium	1	0.0015361	1.20083e-16	0	0.00144667
		Prevotellaceae_UCG-003	2	0.00147929	1.20083e-16	0	5.33333e-05
		Ruminococcus_2	2	0.0014245	1.20083e-16	0	4e-05
		Enterobacteriaceae_B_OTU_256	1	0.0014245	9.00625e-17	0	0.000673333
		Sanguibacter	3	0.00166945	6.00417e-17	0	0.00117333
		Kineococcus	3	0.00153846	6.00417e-17	0	0.000606667
		Paenibacillus	2	0.00153846	6.00417e-17	0	2e-05
		Modestobacter	1	0.0014245	3.00208e-17	0	0.00342667
		Christensenellaceae_R-7_group	1	0.00147929	3.00208e-17	0	9.33333e-05
		Ruminococcaceae_NK4A214_group	1	0.0014245	3.00208e-17	0	4e-05
		Salana	4	0.00160256	0	1	0.00167333
		Agrococcus	4	0.0014245	0	0	8.66667e-05
		Devosia	1	0.00147929	0	0	0.00491333
		Rhizobiaceae_B_OTU_840	4	0.00147929	0	1	0.0154533
		Lactobacillus	1	0.00147929	0	0	0.000233333
		Lawsonella	1	0.00147929	0	0	8e-05
		Neisseria	1	0.0014245	0	0	2.66667e-05
	Roots	Agathobacter	8	0.000191424	1	2.5	0.000666667
		Roseburia	8	0.000183117	1	22.5	0.000213333
		Ruminococcaceae_UCG-014	9	0.000178158	0.990695	22.5	0.000126667
		Streptococcus	8	0.00017094	0.952455	25	0.000206667
		Subdoligranulum	5	0.00019425	0.825381	0	0.00066
		Blautia	5	0.000158228	0.825381	0	1.33333e-05
		Prevotella_9	6	0.000166528	0.448748	25.5	9.33333e-05
		Prevotella_2	3	0.000188182	0.41864	0	0.00028
		Dialister	3	0.000185426	0.41864	0	0.000213333
		Bifidobacterium	2	0.000158228	0.346178	0	6.66667e-05
		Subgroup_6_B_OTU_388	2	0.000158228	0.249152	0	4.66667e-05
		R7C24_B_OTU_219	2	0.000158228	0.242533	0	7.33333e-05
		Prevotellaceae_UCG-003	3	0.000160231	0.213981	1	8.66667e-05
		Romboutsia	2	0.000158228	0.208516	0	2.66667e-05
		Faecalibacterium	2	0.0001731	0.169951	7	0.000946667
		Paenibacillaceae_B_OTU_597	2	0.000160231	0.0800723	11	5.33333e-05
		Ralstonia	1	0.000168634	0.0776733	0	8e-05
		Acinetobacter	1	0.000162259	0.0370378	0	0.00012
		Subsaxibacter	1	0.000175285	0.0294167	0	0.00401333
		Fictibacillus	1	0.000158228	0.0138596	0	2.66667e-05
		67-14_B_OTU_1192	2	0.000158228	4.87721e-17	0	0.000473333
		Xanthomonadales_B_OTU_195	2	0.000160231	4.66038e-17	1	0.0008
		Pseudonocardiaceae_B_OTU_1047	2	0.000160231	4.2844e-17	0	0.00122
		Promicromonospora	2	0.00017322	3.50297e-17	0	0.00380667
		D05-2_B_OTU_715	4	0.000158228	2.77543e-17	0	0.000166667
		Nitratireductor	3	0.000162285	2.42513e-17	0	0.00109333
		Proteobacteria_B_OTU_655	1	0.000158228	2.37408e-17	0	0.00022
		Conexibacter	5	0.000168776	2.26345e-17	0	0.000206667
		Cyclobacteriaceae_B_OTU_6	2	0.000158228	2.20956e-17	0	6e-05
		Novosphingobium	3	0.000164393	2.15567e-17	0	0.00062
		SJA-28_B_OTU_414	3	0.000158228	2.15567e-17	0	4e-05
		Peredibacter	2	0.000160231	2.04789e-17	4	0.000126667
		Anaerobacillus	1	0.000160231	1.95516e-17	0	0.000113333
		Ellin6055	3	0.000158228	1.67064e-17	0	0.000113333
		Xanthomonadaceae_B_OTU_187	1	0.000160231	1.6437e-17	0	0.0003
		Constrictibacter	4	0.000160231	1.61675e-17	1	8e-05
		Sphingomonadaceae_B_OTU_911	1	0.000158228	1.52117e-17	0	5.33333e-05
		Azoarcus	1	0.000162259	1.45508e-17	0	9.33333e-05
		Luteitalea	2	0.000158228	1.40519e-17	0	3.33333e-05
		Aurantimonas	1	0.000160231	1.32708e-17	0	0.000386667
		Christensenellaceae_R-7_group	1	0.000160231	1.28477e-17	0	0.00024
		Roseomonas	2	0.000162285	1.16204e-17	0	0.00104667
		Lawsonella	1	0.000162259	1.15299e-17	0	2.66667e-05
		Actinophytocola	1	0.000160231	1.10068e-17	0	0.02824
		Chryseolinea	2	0.000162285	1.02394e-17	0	0.000566667
		Ilumatobacteraceae_B_OTU_1201	1	0.000162259	9.01003e-18	0	0.00028
		Microtrichales_B_OTU_1202	1	0.000158228	7.66155e-18	0	0.000273333
		Mesorhizobium	1	0.000158228	5.64916e-18	0	0.000773333
		Sphingomonadaceae_B_OTU_927	1	0.000158228	4.47765e-18	0	9.33333e-05
		Iamia	2	0.000160231	3.23351e-18	0	6e-05
		Bosea	1	0.000158228	2.02094e-18	0	0.000486667
		Halobacillus	1	0.000170882	1.61675e-18	0	0.000293333
		Nocardioides	1	0.000160231	1.26283e-18	0	0.00064
		Rhizobiales_B_OTU_815	2	0.000160231	8.14692e-19	1	0.000333333
		BIyi10	2	0.000160231	5.55759e-19	0	0.000193333
		Euzebyaceae_B_OTU_1106	1	0.000158228	0	0	0.01082
		Methylobacterium	1	0.000160231	0	0	6e-05
		Luteimonas	1	0.000170882	0	0	0.00276667
		Paenibacillus	7	0.000168748	0	15	0.000153333
		Agaricicola	2	0.000158228	0	0	8.66667e-05
		Labrys	1	0.000158228	0	0	0.0001
		Altererythrobacter	2	0.000162285	0	0	0.0006
		Rhizobiaceae_B_OTU_799	1	0.000158228	0	0	0.00143333
		Rhizobiales_B_OTU_758	1	0.000158228	0	0	4.66667e-05
		Virgisporangium	1	0.000160231	0	0	0.00044
		Gemmatimonadaceae_B_OTU_1147	1	0.000158228	0	0	2e-05
		Haliea	1	0.000160231	0	0	0.000206667
		Flavobacteriaceae_B_OTU_27	3	0.000162285	0	0	0.000553333
		Bacillaceae_B_OTU_584	3	0.000160231	0	0	6e-05
		Rikenellaceae_RC9_gut_group	1	0.000160231	0	0	0.00018
		Corynebacterium_1	1	0.000158228	0	0	0.000246667
		SM1A02	1	0.000158228	0	0	0.00014
		Gammaproteobacteria_B_OTU_653	1	0.000160231	0	0	0.00338
		Xanthomonadales_B_OTU_215	1	0.000158228	0	0	0.00102667
		Gammaproteobacteria_B_OTU_253	1	0.000160231	0	0	0.00012
		Xanthomonadales_B_OTU_180	1	0.000158228	0	0	6.66667e-05
		Xanthomonadaceae_B_OTU_186	1	0.000160231	0	0	0.000213333
		Xanthomonadales_B_OTU_181	1	0.000158228	0	0	0.00022
		Woeseiaceae_B_OTU_225	1	0.000160231	0	0	6.66667e-05
		Microtrichales_B_OTU_1213	1	0.000158228	0	0	6.66667e-05
