# Supplementary material for: Seasonal Dynamics and Persistency of Endophyte Communities in Kalidium schrenkianum Shifts Under Radiation Stress
Source: Front Microbiol. 2021 Dec 16;12:778327. doi: 10.3389/fmicb.2021.778327 (PMC8716815; doi:10.3389/fmicb.2021.778327)
Supplement: Supplementary Figure 1 — Network dissimilarity illustrated with non-metric multidimensional scaling ordination. The differences in bacterial networks in aerial tissues (a) or roots (c), and fungal networks in aerial tissues (b) or roots (d) are shown by seasons and sites. [file Data_Sheet_1.zip › Table S7.XLSX]

## Sheet: Sheet1
Table S7. The degree, closeness, eigenvector centrality, and betweenness of fungal taxa connected in combined networks (Fig. 7c, 7d). The relative abundances (one tissue type at one site in all four seasons) of the taxa were provided.
		Fungal taxa	Degree	Closeness	Eigenvector centrality	Betweenness	Relative abundance (across seasons)
Control	Aerial tissues	Helotiales_F_OTU_555	9	0.000324675	1	5	0.000263158
		Coniosporium_F_OTU_637	9	0.000343407	1	8	0.000625889
		Aspergillus_ruber	6	0.000364166	0.853376	0	0.000583215
		Colletotrichum_truncatum	6	0.000356888	0.853376	0	0.000405405
		Naganishia_adeliensis	6	0.000349895	0.853376	0	4.26743e-05
		Cladophialophora_F_OTU_597	6	0.000318878	0.853376	0	0.000220484
		Sordariales_F_OTU_103	6	0.000313283	0.853376	0	4.97866e-05
		Mortierella_alpina	4	0.000412882	0.385442	0	0.000768137
		Geminibasidium_F_OTU_961	3	0.000330469	0.376037	0	0.000391181
		Helotiales_F_OTU_595	2	0.000330469	0.315277	0	0.00113798
		Pyrenochaetopsis_F_OTU_465	5	0.000356633	0.0690676	7	0.000455192
		Fungi_F_OTU_1357	7	0.000318878	0.0165192	7	6.40114e-05
		Didymellaceae_F_OTU_533	2	0.00032457	0.0134918	0	6.40114e-05
		Comoclathris_F_OTU_430	2	0.000336474	0.0117988	4	0.000633001
		Fungi_F_OTU_812	1	0.000313283	0.0108877	0	9.95733e-05
		Neocamarosporium_F_OTU_390	4	0.000330579	0.00577965	5	0.000376956
		Cladosporium_halotolerans	7	0.000364299	0.00475355	0	0.000170697
		Pleosporales_F_OTU_370	3	0.000336814	0.00417298	0	0.0206828
		Solicoccozyma_F_OTU_1331	3	0.00032457	0.00417298	0	2.84495e-05
		Fungi_F_OTU_1148	2	0.000313283	0.00335341	0	7.11238e-05
		Talaromyces_funiculosus	6	0.000343407	0.00209236	1	0.00083926
		Pleurotus_F_OTU_1020	5	0.000318878	0.00204745	0	0.000135135
		Aspergillus_F_OTU_672	5	0.000330688	0.00204745	0	0.000135135
		Sistotrema_F_OTU_1015	5	0.000324675	0.00204745	0	7.11238e-05
		Fungi_F_OTU_1444	5	0.000313283	0.00204745	0	9.24609e-05
		Fungi_F_OTU_1368	1	0.000313283	0.000329836	0	0.000170697
		Veronaea_japonica	3	0.000330688	7.16215e-17	0	9.95733e-05
		Didymellaceae_F_OTU_528	3	0.000324675	5.5639e-17	0	0.00438834
		Gibberella_intricans	5	0.000330688	3.8358e-17	2	0.000825036
		Fungi_F_OTU_1018	1	0.000318878	3.68695e-17	0	0.000739687
		Sordariales_F_OTU_309	4	0.000330688	3.4096e-17	0	0.000355619
		Monosporascus_F_OTU_361	1	0.000313283	2.89414e-17	0	0.00027027
		Aspergillaceae_F_OTU_692	1	0.000318878	2.71833e-17	0	4.26743e-05
		Sporormiaceae_F_OTU_840	1	0.000313283	2.60086e-17	0	0.000177809
		Sarocladium_F_OTU_198	1	0.000318878	2.45452e-17	0	0.000234708
		Myrmecridium_F_OTU_258	1	0.000313283	2.40519e-17	0	0.000277383
		Pleosporales_F_OTU_449	1	0.000313283	2.2936e-17	0	8.53485e-05
		Madurella_fahalii	1	0.000313283	2.20496e-17	0	5.6899e-05
		Archaeorhizomyces_F_OTU_904	4	0.000324675	2.131e-17	0	0.000170697
		Pleosporales_F_OTU_826	2	0.000313283	1.88793e-17	0	0.00133713
		Comoclathris_F_OTU_426	2	0.000313283	1.80802e-17	0	0.00147937
		Neocamarosporium_F_OTU_446	1	0.000313283	1.80646e-17	0	0.0180441
		Cosmospora_viridescens	1	0.000318878	1.56825e-17	0	5.6899e-05
		Pseudogymnoascus_F_OTU_575	1	0.000313283	1.3348e-17	0	4.26743e-05
		Pleosporaceae_F_OTU_367	1	0.000313283	1.29779e-17	0	2.13371e-05
		Didymellaceae_F_OTU_539	1	0.000318878	1.14231e-17	0	0.00196302
		Didymella_glomerata	1	0.000318878	1.09855e-17	0	0.000384068
		Pleosporaceae_F_OTU_368	1	0.000318878	1.07505e-17	0	0.00354196
		Bulleromyces_albus	1	0.000318878	1.01412e-17	0	0.000320057
		Lasiobolidium_spirale	4	0.000343289	0	0	0.000504979
		Podospora_communis	4	0.000336814	0	0	0.000142248
		Fungi_F_OTU_769	4	0.000318878	0	0	0.000248933
		Sordariomycetes_F_OTU_156	4	0.000313283	0	0	0.000355619
		Inocybe_lanatodisca	4	0.000336927	0	0	0.00014936
		Trichoderma_F_OTU_166	4	0.000318878	0	0	0.000156472
		Basidiomycota_F_OTU_1313	4	0.000313283	0	0	7.11238e-05
		Malassezia_globosa	1	0.000313283	0	0	0.000661451
	Roots	Penicillium_glandicola	8	0.000905797	1	0	0.000297297
		Malassezia_F_OTU_1236	10	0.000610501	0.968898	17	8.10811e-05
		Candida_palmioleophila	5	0.000642674	0.800168	0	2.7027e-05
		Penicillium_citrinum	5	0.000625782	0.800168	0	2.7027e-05
		Sclerotiniaceae_F_OTU_550	5	0.000566893	0.800168	0	8.10811e-05
		Ascomycota_F_OTU_1387	5	0.00055371	0.800168	0	2.02703e-05
		Trichosporon_asahii	9	0.000698812	0.581801	23	4.05405e-05
		Penicillium_F_OTU_678	10	0.000610501	0.437617	27	5.40541e-05
		Sordariomycetes_F_OTU_189	3	0.000566893	0.354616	0	0.0261486
		Chaetothyriales_F_OTU_634	3	0.00055371	0.354616	0	4.05405e-05
		Ascomycota_F_OTU_738	5	0.000625782	0.286602	6	0.0181014
		Mycosphaerella_tassiana	3	0.000761035	0.254242	0	0.0012027
		Resupinatus_F_OTU_1021	3	0.00055371	0.239171	0	0.000905405
		Aporospora_F_OTU_831	2	0.000625	0.223993	0	0.00641216
		Aporospora_F_OTU_835	2	0.000625391	0.217212	0	0.00822973
		Neocamarosporium_F_OTU_390	2	0.00055371	0.217212	0	1.35135e-05
		Pleosporaceae_F_OTU_375	5	0.00055371	0.214638	0	0.000878378
		Pleosporales_F_OTU_370	4	0.000625391	0.195421	5	0.000533784
		Vishniacozyma_carnescens	4	0.000625782	0.177849	0	0.00175
		Mycosphaerellaceae_F_OTU_15	4	0.000566893	0.177849	0	0.000243243
		Schwanniomyces_occidentalis	4	0.000642674	0.177849	0	0.00677027
		Fungi_F_OTU_1224	4	0.00055371	0.177849	0	3.37838e-05
		Naganishia_F_OTU_1346	1	0.00055371	0.177434	0	4.05405e-05
		Veronaea_japonica	3	0.000738007	0.168121	0	0.00371622
		Papiliotrema_aurea	3	0.00071582	0.168121	0	3.37838e-05
		Phaeoacremonium_F_OTU_185	3	0.00055371	0.168121	0	2.7027e-05
		Plectosphaerella_cucumerina	4	0.000660066	0.160622	0	0.000405405
		Comoclathris_F_OTU_429	2	0.000641026	0.091792	0	0.000459459
		Filobasidium_F_OTU_1340	1	0.00055371	0.0294146	0	0.000364865
		Preussia_F_OTU_879	2	0.00058072	0	0	0.000168919
		Cyphellophora_F_OTU_699	2	0.000566893	0	0	0.00275
		Coniothyriaceae_F_OTU_412	2	0.00055371	0	0	0.00152027
		Pseudogymnoascus_F_OTU_575	2	0.00058072	0	0	6.75676e-05
		Humicola_F_OTU_286	2	0.000566893	0	0	0.000236486
		Trichoderma_F_OTU_161	2	0.00055371	0	0	8.78378e-05
		Paramycosphaerella_cyatheae	1	0.000566893	0	0	0.0118378
		Cladosporium_halotolerans	1	0.00055371	0	0	0.000175676
		Talaromyces_funiculosus	1	0.000566893	0	0	1.35135e-05
		Phaeosphaeriaceae_F_OTU_483	1	0.00055371	0	0	9.45946e-05
		Leptosphaeria_sclerotioides	1	0.000566893	0	0	8.78378e-05
		Tetracladium_F_OTU_545	1	0.00055371	0	0	1.35135e-05
		Occultifur_F_OTU_1312	1	0.000566893	0	0	0.000182432
		Fungi_F_OTU_740	1	0.00055371	0	0	0.00465541
Radiation stressed	Aerial tissues	Plectosphaerella_cucumerina	9	0.000495786	1	14	0.000283784
		Acremonium_F_OTU_160	6	0.000443262	0.887704	1	6.08108e-05
		Mycosphaerella_tassiana	5	0.000507099	0.828617	0	0.00714865
		Madurella_fahalii	5	0.000452899	0.828617	0	0.000209459
		Pleosporaceae_F_OTU_367	5	0.000434028	0.828617	0	2.7027e-05
		Phaeoacremonium_F_OTU_21	5	0.00042517	0.828617	0	3.37838e-05
		Podospora_communis	3	0.000518941	0.370962	0	0.000243243
		Vishniacozyma_victoriae	4	0.000532198	0.259562	0	0.000108108
		Sclerotiniaceae_F_OTU_550	3	0.00042517	0.248659	0	0.000236486
		Archaeorhizomyces_F_OTU_906	2	0.000434028	0.196787	4	0.000864865
		Comoclathris_F_OTU_430	1	0.00042517	0.0702826	0	0.00260811
		Mortierella_elongata	2	0.000434028	0.0606716	0	0.000506757
		Nectriaceae_F_OTU_167	2	0.00042517	0.0606716	0	0.000547297
		Botryotrichum_atrogriseum	4	0.000443262	0.052895	4	0.000283784
		Malassezia_F_OTU_1236	2	0.00042517	0.0386716	0	0.000175676
		Talaromyces_funiculosus	2	0.000518672	0.0104851	0	0.000155405
		Papiliotrema_aurea	1	0.000452489	0.0100215	0	3.37838e-05
		Didymella_F_OTU_536	1	0.00042517	0.0100215	0	0.000128378
		Sarocladium_implicatum	1	0.000434028	0.00732675	0	0.000195946
		Candida_palmioleophila	5	0.000473261	0.00244708	5	0.000148649
		Mortierella_alpina	4	0.000443262	0.000653313	3	0.000175676
		Didymellaceae_F_OTU_533	3	0.00042517	0.000633597	0	0.0005
		Humicola_grisea	2	0.000434028	0.000571997	0	4.05405e-05
		Pleosporales_F_OTU_385	2	0.00042517	0.000571997	0	0.00324324
		Vishniacozyma_carnescens	2	0.000452694	0.000243819	0	0.000324324
		Comoclathris_F_OTU_429	1	0.00042517	0.000123777	0	0.0488919
		Filobasidium_F_OTU_1343	1	0.000434028	2.7777e-18	0	0.00126351
		Fungi_F_OTU_1454	3	0.00042517	0	0	0.00110811
		Mortierella_gamsii	2	0.000443262	0	0	4.72973e-05
		Helotiales_F_OTU_595	2	0.000434028	0	0	3.37838e-05
		Fungi_F_OTU_1397	2	0.00042517	0	0	1.35135e-05
		Archaeorhizomyces_F_OTU_959	2	0.000443262	0	0	0.000790541
		Fungi_F_OTU_1368	2	0.000434028	0	0	0.000101351
		Aspergillus_versicolor	1	0.000434028	0	0	0.00108784
		Filobasidium_F_OTU_1340	1	0.00042517	0	0	0.00108108
		Aureobasidium_pullulans	1	0.000434028	0	0	7.43243e-05
		Pyrenochaetopsis_leptospora	1	0.00042517	0	0	2.02703e-05
		Rhodotorula_mucilaginosa	1	0.000434028	0	0	3.37838e-05
		Neocamarosporium_F_OTU_443	1	0.00042517	0	0	0.000175676
		Fusarium_solani	1	0.000434028	0	0	0.000114865
		Pyrenochaetopsis_F_OTU_465	1	0.00042517	0	0	0.00623649
		Penicillium_oxalicum	1	0.000434028	0	0	4.72973e-05
		Microascus_F_OTU_204	1	0.00042517	0	0	4.72973e-05
		Preussia_F_OTU_879	1	0.000434028	0	0	0.000405405
		Sporormiaceae_F_OTU_876	1	0.00042517	0	0	0.000418919
		Setophoma_F_OTU_739	1	0.000434028	0	0	4.05405e-05
		Neocamarosporium_F_OTU_402	1	0.00042517	0	0	0.00247297
		Pyrenochaetopsis_F_OTU_468	1	0.000434028	0	0	4.05405e-05
		Lasiosphaeriaceae_F_OTU_338	1	0.00042517	0	0	1.35135e-05
	Roots	Gibberella_baccata	8	0.000494805	1	9	0.000334282
		Capnodiales_F_OTU_23	7	0.000472813	0.921907	6	7.11238e-05
		Aspergillus_versicolor	6	0.000518672	0.878354	0	0.000305832
		Didymella_F_OTU_536	5	0.000462535	0.851929	0	0.000497866
		Sclerotiniaceae_F_OTU_550	5	0.000452694	0.851929	0	0.00012091
		Acremonium_F_OTU_160	5	0.000443262	0.851929	0	2.13371e-05
		Vishniacozyma_carnescens	4	0.000530786	0.316657	0	9.24609e-05
		Plectosphaerella_cucumerina	3	0.000505561	0.30713	0	0.000234708
		Trichoderma_F_OTU_161	3	0.000443262	0.30713	0	1.42248e-05
		Mortierella_elongata	3	0.000505817	0.223335	0	0.00101707
		Botryotrichum_atrogriseum	2	0.000482859	0.216616	0	0.000412518
		Mortierella_alpina	1	0.000443262	0.166136	0	0.000334282
		Knufia_F_OTU_636	1	0.000443262	0.0598939	0	3.55619e-05
		Nectriaceae_F_OTU_167	1	0.000443262	0.0422426	0	0.00394026
		Udeniomyces_puniceus	2	0.00047259	1.58497e-16	0	0.00127312
		Filobasidium_F_OTU_1340	3	0.000443262	1.26797e-16	0	0.000540541
		Comoclathris_F_OTU_429	2	0.000443262	1.26797e-16	0	0.000135135
		Coniothyriaceae_F_OTU_412	2	0.000452694	1.26797e-16	1	8.53485e-05
		Coniophora_F_OTU_1003	1	0.000443262	1.10948e-16	0	0.000184922
		Valsaceae_F_OTU_229	1	0.000443262	1.10948e-16	0	3.55619e-05
		Aureobasidium_pullulans	2	0.000462535	9.5098e-17	0	0.00056899
		Verticillium_dahliae	2	0.000462535	9.5098e-17	0	0.000163585
		Lasiobolidium_spirale	1	0.000452694	9.5098e-17	0	0.000170697
		Paramycosphaerella_cyatheae	1	0.000452694	9.5098e-17	0	9.24609e-05
		Fungi_F_OTU_1177	1	0.000443262	9.5098e-17	0	0.00027027
		Schwanniomyces_occidentalis	1	0.000452694	7.92484e-17	0	2.84495e-05
		Resupinatus_F_OTU_1021	1	0.000443262	7.92484e-17	0	0.00380512
		Candida_palmioleophila	1	0.000452694	7.92484e-17	0	0.000213371
		Didymellaceae_F_OTU_533	1	0.000452694	7.92484e-17	0	0.00014936
		Aspergillus_intermedius	4	0.000462535	6.33987e-17	2	0.000305832
		Podospora_communis	2	0.00047259	6.33987e-17	0	0.00254623
		Pleosporales_F_OTU_865	1	0.000443262	6.33987e-17	0	0.00778805
		Cyphellophora_pluriseptata	1	0.000452694	6.33987e-17	0	0.000953058
		Pleosporales_F_OTU_370	1	0.000443262	6.33987e-17	0	0.00012091
		Rhodotorula_mucilaginosa	1	0.000452694	6.33987e-17	0	0.000433855
		Cladosporium_F_OTU_79	1	0.000452694	6.33987e-17	0	0.000376956
		Ascomycota_F_OTU_738	1	0.000452694	6.33987e-17	0	0.000199147
		Neocamarosporium_F_OTU_407	1	0.000462321	6.33987e-17	0	0.000234708
		Penicillium_F_OTU_673	1	0.000443262	6.33987e-17	0	0.000412518
		Filobasidium_F_OTU_1343	1	0.000452694	6.33987e-17	0	0.000277383
		Pleosporales_F_OTU_820	1	0.000443262	6.33987e-17	0	0.000135135
		Pyrenochaetopsis_leptospora	1	0.000443262	4.7549e-17	0	5.6899e-05
		Chaetomium_F_OTU_100	1	0.000443262	4.7549e-17	0	5.6899e-05
		Aspergillus_F_OTU_662	1	0.000443262	4.7549e-17	0	0.000227596
		Zopfiella_F_OTU_299	1	0.000452694	4.7549e-17	0	0.0310669
		Sordariomycetes_F_OTU_193	1	0.000443262	3.16993e-17	0	0.0120057
		Neocamarosporium_F_OTU_402	1	0.000443262	1.58497e-17	0	0.00140825
		Penicillium_F_OTU_674	2	0.000443262	0	0	0.0050569
