# Supplementary material for: Seasonal Dynamics and Persistency of Endophyte Communities in Kalidium schrenkianum Shifts Under Radiation Stress
Source: Front Microbiol. 2021 Dec 16;12:778327. doi: 10.3389/fmicb.2021.778327 (PMC8716815; doi:10.3389/fmicb.2021.778327)
Supplement: Supplementary Figure 1 — Network dissimilarity illustrated with non-metric multidimensional scaling ordination. The differences in bacterial networks in aerial tissues (a) or roots (c), and fungal networks in aerial tissues (b) or roots (d) are shown by seasons and sites. [file Data_Sheet_1.zip › Table S8.XLSX]

## Sheet: Sheet1
brown cycles
brown cycle in panel a	Fungal communities of aerial tissues in summer at control site:
	Diversity	Observed	Estimator	s.e.	LCL	UCL
	Species richness	224	451.297	55.216	366.158	587.426
	Shannon diversity	185.865	319.368	17.794	284.491	354.244
	Simpson diversity	153.61	205.562	10.27	185.434	225.69
brown cycle in panel c	Fungal communities of root in spring at control site:
	Diversity	Observed	Estimator	s.e.	LCL	UCL
	Species richness	219	598.259	96.45	451.193	838.474
	Shannon diversity	185.653	405.377	29.292	347.965	462.789
	Simpson diversity	153.662	228.954	13.677	202.147	255.761
dark green cycles
dark green cycles in panel a	Fungal communities of aerial tissues in winter at control site:
	Diversity	Observed	Estimator	s.e.	LCL	UCL
	Species richness	74	93.22	9.239	81.864	120.973
	Shannon diversity	61.911	77.907	4.637	68.819	86.994
	Simpson diversity	53.244	63.071	2.938	57.314	68.829
dark green cycles in panel c	Fungal communities of root in summer at control site:
	Diversity	Observed	Estimator	s.e.	LCL	UCL
	Species richness	73	103.827	14.352	85.939	146.443
	Shannon diversity	59.649	77.141	5.03	67.282	87
	Simpson diversity	51.03	58.788	3.513	51.903	65.674
purple cycles
purple cycles in panel b	Fungal communities of aerial tissues in autumn at radioactive site:
	Diversity	Observed	Estimator	s.e.	LCL	UCL
	Species richness	145	204.241	18.274	177.809	251.967
	Shannon diversity	121.332	169.562	8.843	152.229	186.894
	Simpson diversity	102.283	130.29	5.685	119.148	141.433
purple cycles in panel d	Fungal communities of root tissues in autumn at radioactive site:
	Diversity	Observed	Estimator	s.e.	LCL	UCL
	Species richness	134	182.109	16.285	159.228	225.744
	Shannon diversity	115.066	155.224	7.669	140.193	170.256
	Simpson diversity	100.717	129.979	5.468	119.263	140.696
green cycles
green cycles in panel e left one	Fungal communities of aerial tissues at control site:
	Diversity	Observed	Estimator	s.e.	LCL	UCL
	Species richness	339	586.339	52.639	502.736	712.631
	Shannon diversity	210.612	277.024	9.617	258.176	295.873
	Simpson diversity	142.743	156.248	5.589	145.294	167.203
green cycles in panel e left two	Fungal communities of aerial tissues at radioactive site:
	Diversity	Observed	Estimator	s.e.	LCL	UCL
	Species richness	312	437.638	28.327	393.204	506.384
	Shannon diversity	192.075	238.021	6.672	224.944	251.099
	Simpson diversity	129.238	140.132	4.377	131.554	148.71
green cycles in panel e left three	Fungal communities of roots at control site:
	Diversity	Observed	Estimator	s.e.	LCL	UCL
	Species richness	316	635.58	70.264	524.755	805.241
	Shannon diversity	198.93	280.756	12.711	255.844	305.669
	Simpson diversity	131.753	146.799	5.389	136.237	157.362
green cycles in panel e right one	Fungal communities of roots at radioactive site:
	Diversity	Observed	Estimator	s.e.	LCL	UCL
	Species richness	317	521.96	46.185	449.505	634.033
	Shannon diversity	208.306	274.561	10.183	254.602	294.52
	Simpson diversity	144.381	161.422	5.435	150.77	172.075
